# Supplementary material for: Comparison of Gene Expression Profiles in Chromate Transformed BEAS-2B Cells
Source: PLoS One. 2011 Mar 18;6(3):e17982. doi: 10.1371/journal.pone.0017982 (PMC3060877; doi:10.1371/journal.pone.0017982)
Supplement: Table S1 — Complete list of 409 genes differentially expressed more than 2-folds in Cr(VI) transformed cells. (XLS) [file pone.0017982.s001.xls]

## Sheet: comb_fold_2.0.txt
Transcripts Cluster Id	p-value ( T Test unpaired [large] Vs [control] P <= 0.05 FC >=2.0 )	FCAbsolute ( T Test unpaired [large] Vs [control] P <= 0.05 FC >=2.0 )	regulation ( T Test unpaired [large] Vs [control] P <= 0.05 FC >=2.0 )	p-value ( T Test unpaired [small] Vs [control] P <= 0.05 FC >=2.0 )	FCAbsolute ( T Test unpaired [small] Vs [control] P <= 0.05 FC >=2.0 )	regulation ( T Test unpaired [small] Vs [control] P <= 0.05 FC >=2.0 )	genesymbol	genedescription
7897469	0.00321779	1.82394	up	0.0081967	2.04353	up	TMEM201	transmembrane protein 201
7897522	0.00638557	3.12294	up	0.000320524	2.87423	up	RBP7	retinol binding protein 7, cellular
7901497	0.000675886	2.65303	up	0.000862543	2.83232	up	ZYG11A	zyg-11 homolog A (C. elegans)
7901720	0.000566265	3.68178	up	0.00109491	3.22547	up	PRKAA2	protein kinase, AMP-activated, alpha 2 catalytic subunit
7901788	0.00599084	2.65387	down	0.0055176	2.33331	down	NFIA	nuclear factor I/A
7902235				0.0018741	2.26616	up	LRRC7	leucine rich repeat containing 7
7902452				0.00649729	2.81301	up	AK5	adenylate kinase 5
7902565	0.000899105	7.64247	down	0.00184689	3.69261	down	LPHN2	latrophilin 2
7905329	0.015238	1.80292	down	0.000861351	2.46537	down	MLLT11	myeloid/lymphoid or mixed-lineage leukemia (trithorax homolog, Drosophila); translocated to, 11
7906662	0.0247932	1.89339	down	0.00989738	2.2276	down	UFC1	ubiquitin-fold modifier conjugating enzyme 1
7906919				5.76673e-05	6.14631	down	RGS4	regulator of G-protein signaling 4
7908072	0.000769179	4.11218	down	0.00026759	4.44526	down	LAMC2	laminin, gamma 2
7909441				0.0214102	2.31877	up	G0S2	G0/G1switch 2
7909494	0.0202423	2.79203	down	0.000576962	1.70802	down	SYT14	synaptotagmin XIV
7909789	0.0130387	1.83649	down	0.0376597	2.43362	down	TGFB2	transforming growth factor, beta 2
7909841	0.00142595	2.30761	up				MARK1	MAP/microtubule affinity-regulating kinase 1
7910915	0.00401545	3.89524	up	0.0068173	2.8971	up	CHRM3	cholinergic receptor, muscarinic 3
7911854	0.00544224	2.0012	up	0.000722975	2.35111	up	KIAA0495
7912520	0.00343346	6.80018	up	0.00321855	4.70648	up	NPPB	natriuretic peptide precursor B
7912994	0.00175954	2.01872	down	0.0109629	2.25948	down	RP1-93P18.1	hypothetical protein LOC126917
7914557	0.00159574	2.07563	down	0.000711932	2.3451	down	SYNC1	syncoilin, intermediate filament 1
7917516	0.0329834	1.74645	down	0.0138557	2.40691	down	GBP1|LOC400759	guanylate binding protein 1, interferon-inducible, 67kDa | interferon-induced guanylate-binding protein 1 pseudogene
7920128	0.0424794	1.64886	down	0.0025271	2.30006	down	S100A11	S100 calcium binding protein A11
7920642				0.0182218	2.05903	down	MUC1	mucin 1, cell surface associated
7921033	0.0185852	1.82965	down	0.00228148	2.02802	down	IQGAP3	IQ motif containing GTPase activating protein 3
7922846	0.00761463	2.25564	up	0.00843085	1.63013	up	FAM129A	family with sequence similarity 129, member A
7923753	0.0035735	2.02325	down	0.00597348	1.76719	down	NUAK2	NUAK family, SNF1-like kinase, 2
7924619	0.0120054	1.95871	down	0.000367653	2.57151	down	ENAH	enabled homolog (Drosophila)
7925457	0.0299022	1.76054	up	0.00147602	2.04748	up	RGS7	regulator of G-protein signaling 7
7925531	0.00461841	1.58334	down	0.000166394	2.07032	down	AKT3	v-akt murine thymoma viral oncogene homolog 3 (protein kinase B, gamma)
7926223	0.000172177	2.37056	down	0.00135224	2.50363	down	CAMK1D	calcium/calmodulin-dependent protein kinase ID
7926786	0.0200959	2.07611	down	0.0224382	2.03234	down	APBB1IP	amyloid beta (A4) precursor protein-binding, family B, member 1 interacting protein
7926916	0.000780467	2.59966	down	0.000767614	2.90443	down	ZEB1	zinc finger E-box binding homeobox 1
7927631	0.000334262	3.37038	up	0.000496393	4.24015	up	DKK1	dickkopf homolog 1 (Xenopus laevis)
7927964	0.00417906	3.16809	down				SRGN	serglycin
7928107	0.00103678	3.65654	down	0.00817262	3.67061	down	H2AFY2	H2A histone family, member Y2
7928429				0.0146052	2.21963	down	PLAU	plasminogen activator, urokinase
7928695	0.0107023	2.472	up				C10orf58	chromosome 10 open reading frame 58
7929388	0.00628518	2.48464	down	0.00534928	2.57669	down	PLCE1	phospholipase C, epsilon 1
7929732	9.34969e-05	2.58687	up	0.000767921	2.0375	up	CNNM1	cyclin M1
7929816	0.0237777	2.20537	up	0.00651349	2.21405	up	SCD	stearoyl-CoA desaturase (delta-9-desaturase)
7930498	0.0433236	2.0733	down	0.0420021	2.14231	down	ACSL5	acyl-CoA synthetase long-chain family member 5
7930980	0.000268584	3.37141	down	0.00598711	2.41611	down	PPAPDC1A	phosphatidic acid phosphatase type 2 domain containing 1A
7931353	2.44503e-05	2.0165	down				PTPRE	protein tyrosine phosphatase, receptor type, E
7931810	0.000529402	2.54749	down	0.00439941	2.60249	down	KLF6	Kruppel-like factor 6
7932227	0.0023633	1.82459	down	0.00632072	2.02008	down	NMT2	N-myristoyltransferase 2
7932420	0.0116403	1.80376	down	0.000858553	2.63784	down	PTPLA	protein tyrosine phosphatase-like (proline instead of catalytic arginine), member A
7932733	0.0415574	2.26222	up	0.00217518	1.66691	up	MKX	mohawk homeobox
7932765	0.000542842	4.09321	up				MPP7	membrane protein, palmitoylated 7 (MAGUK p55 subfamily member 7)
7933186	0.0123377	1.65082	down	0.0156772	2.1883	down	ZNF32	zinc finger protein 32
7935425	0.00451254	1.92034	up	0.00884119	2.04061	up	RRP12	ribosomal RNA processing 12 homolog (S. cerevisiae)
7935627	0.00156049	2.04199	up	0.0139064	1.79204	up	GOT1	glutamic-oxaloacetic transaminase 1, soluble (aspartate aminotransferase 1)
7936463	0.0391285	2.40225	down	0.00356563	2.26755	down	ABLIM1	actin binding LIM protein 1
7936494	0.010349	3.62005	up	0.00455378	4.75369	up	GFRA1	GDNF family receptor alpha 1
7936516	0.000904921	2.14233	up	0.00196905	2.06609	up	HSPA12A	heat shock 70kDa protein 12A
7936968	0.000373997	4.43633	down	0.00230166	2.38316	down	ADAM12	ADAM metallopeptidase domain 12 (meltrin alpha)
7938295	0.0112185	1.64814	up	0.000657978	2.58696	up	RPL27A	ribosomal protein L27a
7938390	0.00326797	2.75608	up	0.00277583	3.24387	up	ADM	adrenomedullin
7939265	0.00316678	2.10564	up	0.00289027	2.07751	up	NAT10	N-acetyltransferase 10
7939546	0.00220753	2.54426	up	0.000937761	2.89168	up	CD82
7942123	0.00848072	2.33358	up	0.00802824	2.02477	up	CCND1	cyclin D1
7942503	0.0121482	2.33971	up	0.0167039	1.97959	up	PPME1	protein phosphatase methylesterase 1
7943162	0.00622878	2.01718	up	0.00606675	2.04198	up	C11orf54	chromosome 11 open reading frame 54
7943297	0.000228979	2.32836	up	6.1744e-05	2.17107	up	CEP57	centrosomal protein 57kDa
7945132	0.00428756	2.17847	down	0.0247275	2.16566	down	FLI1|EWSR1	Friend leukemia virus integration 1 | Ewing sarcoma breakpoint region 1
7945663	0.00201752	2.64592	down	0.00372099	2.77808	down	CTSD|LOC402778	cathepsin D | similar to RIKEN cDNA 6330512M04 gene (mouse)
7946742	0.0270871	2.44334	down	0.0283932	2.41237	down	CYP2R1	cytochrome P450, family 2, subfamily R, polypeptide 1
7947147	0.0175423	3.40238	up	0.0161436	3.48016	up	SVIP	small VCP/p97-interacting protein
7947338	0.00968271	2.01605	up	0.00611501	2.12939	up	PAX6	paired box 6
7948420	0.0161492	4.27522	up				FABP5|FABP5L7	fatty acid binding protein 5 (psoriasis-associated) | fatty acid binding protein 5-like 7
7950307	0.00262268	3.22955	up	0.00310973	2.69139	up	UCP2	uncoupling protein 2 (mitochondrial, proton carrier)
7950391	0.00689792	2.26273	down	0.0260938	1.98066	down	PGM2L1	phosphoglucomutase 2-like 1
7950641				0.000509174	2.11843	down	KCTD14	potassium channel tetramerisation domain containing 14
7950933	7.5947e-05	4.27473	up	2.53497e-06	4.40189	up	NOX4	NADPH oxidase 4
7950983	0.00167062	3.18844	up	0.000167781	2.46573	up	CHORDC1	cysteine and histidine-rich domain (CHORD)-containing 1
7951372	0.00159537	2.99533	up	0.00114247	2.85287	up	CASP4	caspase 4, apoptosis-related cysteine peptidase
7952341	0.0334143	2.25676	down	0.0267403	3.11435	down	ASAM	adipocyte-specific adhesion molecule
7953936	0.00850605	2.16905	up				C12orf59	chromosome 12 open reading frame 59
7954631	0.0259331	2.1099	up	0.0027635	2.07761	up	MLSTD1	male sterility domain containing 1
7955869	0.00107985	2.56321	up	0.000519707	2.4167	up	HOXC8	homeobox C8
7957260	9.77939e-05	1.63665	down	0.0267877	2.30628	down	GLIPR1	GLI pathogenesis-related 1 (glioma)
7958202	0.00145982	2.41779	down	0.00045095	2.78113	down	CHST11	carbohydrate (chondroitin 4) sulfotransferase 11
7960370	0.000779486	1.81293	up	0.000451942	2.02561	up	EFCAB4B	EF-hand calcium binding domain 4B
7961142	0.00297204	9.28677	up	0.00140432	4.88753	up	OLR1	oxidized low density lipoprotein (lectin-like) receptor 1
7961532	0.00807308	2.26349	down	0.000256814	3.81163	down	ARHGDIB	Rho GDP dissociation inhibitor (GDI) beta
7962183	0.00523955	2.5523	up	0.0053426	2.92795	up	AK3L1|AK3L2	adenylate kinase 3-like 1 | adenylate kinase 3-like 2
7962375	0.00768351	2.95721	down	0.000825219	2.16423	down	PRICKLE1	prickle homolog 1 (Drosophila)
7962579	0.00039924	4.5046	down	0.0242064	4.99813	down	AMIGO2	adhesion molecule with Ig-like domain 2
7963054	0.0024552	2.32766	down	0.00298042	2.63608	down	TUBA1A	tubulin, alpha 1a
7963313	0.0147157	2.48414	up				GALNT6	UDP-N-acetyl-alpha-D-galactosamine:polypeptide N-acetylgalactosaminyltransferase 6 (GalNAc-T6)
7963786	0.0235326	1.92832	down	0.0120118	2.25811	down	ITGA5	integrin, alpha 5 (fibronectin receptor, alpha polypeptide)
7965964	0.0114206	2.23362	down	0.0014036	2.24022	down	SLC41A2	solute carrier family 41, member 2
7965979				0.0260469	2.45914	down	ALDH1L2	aldehyde dehydrogenase 1 family, member L2
7967544	0.00208737	2.41778	up	0.000755237	2.24937	up	SCARB1	scavenger receptor class B, member 1
7968344	0.00205985	2.01304	down	0.00327783	1.96958	down	ALOX5AP	arachidonate 5-lipoxygenase-activating protein
7968351	0.000888685	3.46123	down	0.00144863	3.35266	down	C13orf33	chromosome 13 open reading frame 33
7969861	0.00427496	2.90995	down	0.00300095	3.4878	down	ITGBL1	integrin, beta-like 1 (with EGF-like repeat domains)
7970676	0.00205971	3.45714	down	0.000720128	3.25597	down	SHISA2	shisa homolog 2 (Xenopus laevis)
7970793	0.0234363	2.02142	down	0.0120078	2.02058	down	SLC46A3	solute carrier family 46, member 3
7970844				0.00360195	2.53866	down	KATNAL1	katanin p60 subunit A-like 1
7971104	0.000797186	4.37156	down	0.000423153	4.84482	down	TRPC4	transient receptor potential cation channel, subfamily C, member 4
7971661	0.0273497	2.04167	down	0.03562	1.88392	down
7972750	0.00138161	2.49909	down	0.00132583	3.42193	down	COL4A1	collagen, type IV, alpha 1
7974047	0.0272939	1.67825	up	0.0292601	2.37778	up	SSTR1	somatostatin receptor 1
7974270	0.000650779	2.16173	down	0.00129	2.1169	down	SPG3A	spastic paraplegia 3A (autosomal dominant)
7974372	0.0115914	2.36729	down	0.00143473	2.17202	down	GPR137C	G protein-coupled receptor 137C
7976012				0.0491707	2.24009	up	NRXN3	neurexin 3
7976496	0.0098733	2.91541	down	0.00903085	2.9771	down	SERPINA3	serpin peptidase inhibitor, clade A (alpha-1 antiproteinase, antitrypsin), member 3
7976567	0.000189791	4.51844	down	0.00146728	4.4447	down	BDKRB1	bradykinin receptor B1
7976698	0.0095212	2.18297	down	0.00951135	2.51269	down	EML1	echinoderm microtubule associated protein like 1
7977397	0.00448217	1.99566	down	0.000621234	2.85584	down	CRIP2	cysteine-rich protein 2
7978376	0.00145457	3.71603	up	0.000225775	3.29655	up	STXBP6	syntaxin binding protein 6 (amisyn)
7979085	0.00422593	2.20244	up	0.00765039	2.1979	up	PYGL	phosphorylase, glycogen; liver (Hers disease, glycogen storage disease type VI)
7979710	0.000204626	2.43495	down	0.0100902	2.55054	down	PLEK2	pleckstrin 2
7980152	0.00145933	2.68488	down	0.0026555	2.96184	down	LTBP2	latent transforming growth factor beta binding protein 2
7980233	0.00094381	2.7634	down	0.00114267	2.8346	down	PGF	placental growth factor
7980580	0.00631246	2.70503	down	0.0372153	2.31344	down	GALC	galactosylceramidase
7981514				0.00504785	3.79421	down	AHNAK2	AHNAK nucleoprotein 2
7981919	0.000505834	2.61437	down	0.00052116	2.64109	down	SNRPN|SNURF	small nuclear ribonucleoprotein polypeptide N | SNRPN upstream reading frame
7981953	0.00361133	2.93916	down	0.00372337	2.93181	down	SNRPN|SNORD116-3|SNORD116-9|SNORD116-5|SNORD116-7|SNORD116-8	small nuclear ribonucleoprotein polypeptide N | small nucleolar RNA, C/D box 116-3 | small nucleolar RNA, C/D box 116-9 | small nucleolar RNA, C/D box 116-5 | small nucleolar RNA, C/D box 116-7 | small nucleolar RNA, C/D box 116-8
7981958	0.0283262	2.05753	down	0.0290807	2.05788	down	SNRPN|SNORD116-5|SNORD116-7|SNORD116-3|SNORD116-9	small nuclear ribonucleoprotein polypeptide N | small nucleolar RNA, C/D box 116-5 | small nucleolar RNA, C/D box 116-7 | small nucleolar RNA, C/D box 116-3 | small nucleolar RNA, C/D box 116-9
7981962	0.0280272	2.05665	down	0.0287772	2.05701	down	SNRPN|SNORD116-5|SNORD116-7|SNORD116-3|SNORD116-9	small nuclear ribonucleoprotein polypeptide N | small nucleolar RNA, C/D box 116-5 | small nucleolar RNA, C/D box 116-7 | small nucleolar RNA, C/D box 116-3 | small nucleolar RNA, C/D box 116-9
7981964	0.00535612	2.96847	down	0.00562642	2.93146	down	SNRPN|SNORD116-8|SNORD116-3|SNORD116-9	small nuclear ribonucleoprotein polypeptide N | small nucleolar RNA, C/D box 116-8 | small nucleolar RNA, C/D box 116-3 | small nucleolar RNA, C/D box 116-9
7981966	0.00354985	2.93907	down	0.00365833	2.93218	down	SNRPN|SNORD116-3|SNORD116-9|SNORD116-5|SNORD116-7|SNORD116-8	small nuclear ribonucleoprotein polypeptide N | small nucleolar RNA, C/D box 116-3 | small nucleolar RNA, C/D box 116-9 | small nucleolar RNA, C/D box 116-5 | small nucleolar RNA, C/D box 116-7 | small nucleolar RNA, C/D box 116-8
7981976	0.000269834	11.1147	down	0.000261566	11.1641	down	SNRPN|SNORD116-14	small nuclear ribonucleoprotein polypeptide N | small nucleolar RNA, C/D box 116-14
7981978	0.00026246	11.5069	down	0.000291798	11.1136	down	SNRPN|SNORD116-15	small nuclear ribonucleoprotein polypeptide N | small nucleolar RNA, C/D box 116-15
7981982	0.000166893	11.6734	down	0.000161565	11.7433	down	SNRPN|SNORD116-17|SNORD116-19|SNORD116-15|SNORD116-16|SNORD116-18|SNORD116-21|SNORD116-22|SNORD116-14|SNORD116-20	small nuclear ribonucleoprotein polypeptide N | small nucleolar RNA, C/D box 116-17 | small nucleolar RNA, C/D box 116-19 | small nucleolar RNA, C/D box 116-15 | small nucleolar RNA, C/D box 116-16 | small nucleolar RNA, C/D box 116-18 | small nucleolar RNA, C/D box 116-21 | small nucleolar RNA, C/D box 116-22 | small nucleolar RNA, C/D box 116-14 | small nucleolar RNA, C/D box 116-20
7981986	0.000165113	11.7313	down	0.000159537	11.7993	down	SNRPN|SNORD116-17|SNORD116-19|SNORD116-15|SNORD116-16|SNORD116-18|SNORD116-21|SNORD116-22|SNORD116-14|SNORD116-20	small nuclear ribonucleoprotein polypeptide N | small nucleolar RNA, C/D box 116-17 | small nucleolar RNA, C/D box 116-19 | small nucleolar RNA, C/D box 116-15 | small nucleolar RNA, C/D box 116-16 | small nucleolar RNA, C/D box 116-18 | small nucleolar RNA, C/D box 116-21 | small nucleolar RNA, C/D box 116-22 | small nucleolar RNA, C/D box 116-14 | small nucleolar RNA, C/D box 116-20
7981988	0.000532481	4.27425	down	0.000553011	4.27811	down	SNRPN|SNORD116-20|SNORD116@	small nuclear ribonucleoprotein polypeptide N | small nucleolar RNA, C/D box 116-20 | small nucleolar RNA, C/D box 116 cluster
7981990	6.17535e-05	4.77005	down	7.17676e-05	4.6782	down	SNRPN|SNORD116-21|SNORD116@	small nuclear ribonucleoprotein polypeptide N | small nucleolar RNA, C/D box 116-21 | small nucleolar RNA, C/D box 116 cluster
7982187	0.0235698	2.04191	up	0.00337548	1.64967	up	APBA2	amyloid beta (A4) precursor protein-binding, family A, member 2 (X11-like)
7983360	0.00474137	2.34164	down	0.00402956	2.28842	down	B2M	beta-2-microglobulin
7983512				0.00389212	2.58516	down	SQRDL	sulfide quinone reductase-like (yeast)
7983650	0.0404723	2.4506	up	0.0112684	2.85016	up	SLC27A2	solute carrier family 27 (fatty acid transporter), member 2
7983734	0.00132325	2.98398	down	0.00311	3.10269	down	TMOD2	tropomodulin 2 (neuronal)
7983744	0.0111236	1.91816	down	0.00367695	2.04509	down	TMOD3	tropomodulin 3 (ubiquitous)
7984079	0.00580248	2.10359	down	0.00370909	2.22139	down	TPM1	tropomyosin 1 (alpha)
7984475	0.00683124	2.0873	down	0.0029502	2.33613	down	CORO2B	coronin, actin binding protein, 2B
7984771	0.00449032	2.02887	down	0.00561016	1.97084	down	LOXL1	lysyl oxidase-like 1
7985522	0.0125206	2.91033	down	0.0113345	3.06639	down	ADAMTSL3	ADAMTS-like 3
7986446	0.000575102	4.04246	down	0.000586859	3.77177	down	ALDH1A3	aldehyde dehydrogenase 1 family, member A3
7987439	2.12558e-05	2.44717	down	0.000154378	2.94724	down	GPR176	G protein-coupled receptor 176
7988467	0.0160997	2.29547	down	0.0188176	1.96448	down	FBN1	fibrillin 1
7989023	3.34526e-05	2.72972	down	5.69052e-05	2.7729	down	RAB27A
7989094	2.9262e-05	4.30764	down	4.45763e-07	4.39493	down	NEDD4	neural precursor cell expressed, developmentally down-regulated 4
7990345	0.000858446	2.51263	down	0.00890942	2.36503	down	SEMA7A	semaphorin 7A, GPI membrane anchor (John Milton Hagen blood group)
7990528	0.00172474	2.97066	down	0.000611494	3.08646	down	SNUPN	snurportin 1
7991335	0.000585672	2.14524	down	0.000930083	2.06611	down	ANPEP	alanyl (membrane) aminopeptidase (aminopeptidase N, aminopeptidase M, microsomal aminopeptidase, CD13, p150)
7991374	0.0124567	2.29315	down	0.00161658	2.86633	down	IDH2	isocitrate dehydrogenase 2 (NADP+), mitochondrial
7992967	0.011163	1.90345	down	0.00461169	2.30713	down	VASN	vasorin
7995681	0.00174157	2.7564	down	0.00198883	2.497	down	MMP2	matrix metallopeptidase 2 (gelatinase A, 72kDa gelatinase, 72kDa type IV collagenase)
7995697	0.011547	2.87255	down	0.0199497	2.47801	down	LPCAT2	lysophosphatidylcholine acyltransferase 2
7995976	0.000384125	1.94883	down	0.00153859	2.17291	down	CPNE2	copine II
7996198	0.00123081	2.03424	up	0.00423389	1.61648	up	CCDC113	coiled-coil domain containing 113
7997414	0.000333557	1.78897	up	0.000948432	2.04301	up	GAN	giant axonal neuropathy (gigaxonin)
7997642	6.23844e-05	5.01752	down	0.000223149	5.92539	down	CRISPLD2	cysteine-rich secretory protein LCCL domain containing 2
7997904				0.0177219	2.02856	up	FLJ12986
7999553	0.0208545	2.18433	up				FLJ11151
8001800				0.0133694	2.54928	up	CDH11	cadherin 11, type 2, OB-cadherin (osteoblast)
8004694	0.000664537	2.05783	up	0.000505991	1.96091	up	CYB5D1	cytochrome b5 domain containing 1
8006415	0.0259596	2.93512	up	0.0408037	2.52534	up	TMEM98	transmembrane protein 98
8006433	0.0455678	2.04946	down				CCL2	chemokine (C-C motif) ligand 2
8007100	0.00616792	2.48179	down	0.0259522	3.34457	down	IGFBP4	insulin-like growth factor binding protein 4
8007799	0.00019617	1.96195	up	0.000534812	2.35055	up	MGC57346	hypothetical LOC401884
8007931	0.020049	2.29449	down	0.0171875	2.61831	down	ITGB3	integrin, beta 3 (platelet glycoprotein IIIa, antigen CD61)
8009040	0.0099363	2.06109	down	0.0179465	2.20283	down	MRC2	mannose receptor, C type 2
8009334	0.00302597	3.27238	down	0.00392016	2.98207	down	CACNG4	calcium channel, voltage-dependent, gamma subunit 4
8010243	8.38572e-05	2.25639	up	0.00165594	2.2712	up	SYNGR2	synaptogyrin 2
8011415	0.00382498	2.44746	up				P2RX5	purinergic receptor P2X, ligand-gated ion channel, 5
8012896	0.0206828	2.13752	up	0.00156524	1.97285	up	PMP22	peripheral myelin protein 22
8012906	0.0020139	2.03228	up	0.00112998	1.96116	up
8015206				0.0011346	2.94548	up	KRTAP2-1|LOC728943|KRTAP2-2	keratin associated protein 2-1 | hypothetical LOC728943 | keratin associated protein 2-2
8015208				0.00110906	2.94889	up	LOC728943|KRTAP2-1|KRTAP2-2	hypothetical LOC728943 | keratin associated protein 2-1 | keratin associated protein 2-2
8015210				0.00102027	3.56488	up	KRTAP2-4|KRTAP2-1|LOC644350|LOC728285|LOC728934|LOC730755|KAP2.1B|LOC728943|KRTAP2-2	keratin associated protein 2-4 | keratin associated protein 2-1 | hypothetical LOC644350 | similar to keratin associated protein | hypothetical LOC728934 | similar to keratin associated protein 2-4 | keratin associated protein 2.1B | hypothetical LOC728943 | keratin associated protein 2-2
8015214				0.00360133	2.07016	up	KRTAP2-4|KRTAP2-2|LOC644350|LOC728285|LOC728934|LOC730755|KAP2.1B|LOC728943|KRTAP2-1	keratin associated protein 2-4 | keratin associated protein 2-2 | hypothetical LOC644350 | similar to keratin associated protein | hypothetical LOC728934 | similar to keratin associated protein 2-4 | keratin associated protein 2.1B | hypothetical LOC728943 | keratin associated protein 2-1
8015268	0.0396359	5.35676	up	0.00135024	3.66211	up	KRT34	keratin 34
8015806	0.0133337	1.76869	up	0.0114112	2.1138	up	ETV4	ets variant gene 4 (E1A enhancer binding protein, E1AF)
8016438	0.000140356	2.21073	down	0.000253948	2.33638	down	HOXB2	homeobox B2
8019574				0.00378582	2.06378	up	KRTAP2-4|LOC644350|LOC728285|LOC728934|LOC730755|KAP2.1B|LOC728943|KRTAP2-1|KRTAP2-2	keratin associated protein 2-4 | hypothetical LOC644350 | similar to keratin associated protein | hypothetical LOC728934 | similar to keratin associated protein 2-4 | keratin associated protein 2.1B | hypothetical LOC728943 | keratin associated protein 2-1 | keratin associated protein 2-2
8019576				0.0010203	3.56405	up	KRTAP2-4|KRTAP2-1|LOC644350|LOC728285|LOC728934|LOC730755|KAP2.1B|LOC728943|KRTAP2-2	keratin associated protein 2-4 | keratin associated protein 2-1 | hypothetical LOC644350 | similar to keratin associated protein | hypothetical LOC728934 | similar to keratin associated protein 2-4 | keratin associated protein 2.1B | hypothetical LOC728943 | keratin associated protein 2-2
8021623	0.00770356	2.39863	down				SERPINB7	serpin peptidase inhibitor, clade B (ovalbumin), member 7
8022692	2.15778e-05	36.9946	up	4.13958e-07	40.2007	up	DSC3	desmocollin 3
8022711	0.00125402	8.00324	up	0.000286259	7.02585	up	DSC2	desmocollin 2
8023995	0.00516777	2.00024	down	0.00632844	2.38963	down	FSTL3	follistatin-like 3 (secreted glycoprotein)
8025498	0.000926514	2.78724	down	0.00104642	2.46814	down
8025992	6.56585e-05	3.88315	up	0.000139156	4.76326	up	ZNF788	zinc finger family member 788
8026047	6.13387e-05	2.56168	down	9.49584e-06	3.11127	down	JUNB	jun B proto-oncogene
8027247	0.00199083	3.91477	up	0.0052465	4.17997	up	ZNF93	zinc finger protein 93
8029779	0.00261197	5.47469	down	0.00229249	6.35593	down	IGFL1	IGF-like family member 1
8030950	0.026733	1.7836	up	0.00937296	2.13429	up	ZNF701	zinc finger protein 701
8031646	0.0373028	2.09686	down	0.0158684	1.66465	down
8033257	0.0169833	2.06887	down				C3	complement component 3
8035773	8.68908e-05	3.32932	up	9.23597e-05	4.14424	up	ZNF506	zinc finger protein 506
8035779	3.83737e-06	1.94652	up	0.000359936	2.35454	up	LOC100128975	similar to Zinc finger protein 626
8035793	0.00247171	2.14093	up	0.000148775	2.53867	up
8037231	0.00698053	6.73131	up	0.047518	6.14864	up	PSG3	pregnancy specific beta-1-glycoprotein 3
8037240	0.0491285	3.65441	up	0.0149789	5.36899	up	PSG1	pregnancy specific beta-1-glycoprotein 1
8037251	0.000578506	9.40866	up	0.00512159	8.41387	up	PSG7|PSG4|PSG8|PSG2|PSG1	pregnancy specific beta-1-glycoprotein 7 | pregnancy specific beta-1-glycoprotein 4 | pregnancy specific beta-1-glycoprotein 8 | pregnancy specific beta-1-glycoprotein 2 | pregnancy specific beta-1-glycoprotein 1
8037267	0.000349062	10.3247	up	0.0152883	8.06412	up	PSG2	pregnancy specific beta-1-glycoprotein 2
8037272	0.000445989	10.3277	up	0.00169705	9.21393	up	PSG7|PSG4|PSG5|PSG8|PSG1	pregnancy specific beta-1-glycoprotein 7 | pregnancy specific beta-1-glycoprotein 4 | pregnancy specific beta-1-glycoprotein 5 | pregnancy specific beta-1-glycoprotein 8 | pregnancy specific beta-1-glycoprotein 1
8037283	0.00169184	3.70015	up				PSG4	pregnancy specific beta-1-glycoprotein 4
8037290	0.0147946	2.18066	up	0.00774277	2.216	up	PSG9	pregnancy specific beta-1-glycoprotein 9
8037363	0.00846497	2.03271	up	0.0421252	1.66139	up	CADM4	cell adhesion molecule 4
8040163	0.00656024	2.01045	down	0.0100268	2.22082	down	IAH1	isoamyl acetate-hydrolyzing esterase 1 homolog (S. cerevisiae)
8040365	0.00658636	2.22861	down	0.0128457	2.18054	down	TRIB2	tribbles homolog 2 (Drosophila)
8040473	6.81117e-05	3.15074	down	0.000430067	3.08622	down	RHOB	ras homolog gene family, member B
8042356	0.00106407	3.64046	down	9.97582e-05	3.48936	down	MEIS1	Meis homeobox 1
8042637	0.00545309	2.33294	down	0.00444881	2.45405	down	DYSF	dysferlin, limb girdle muscular dystrophy 2B (autosomal recessive)
8042942				0.00315997	2.01487	up	HK2	hexokinase 2
8043995	0.00457228	2.3462	down	0.005614	2.71601	down	IL1R1	interleukin 1 receptor, type I
8045637	0.0104403	2.11077	up	0.0114484	3.49852	up	KIF5C	kinesin family member 5C
8045664	6.99441e-05	5.70213	up	4.3283e-05	6.59467	up	LOC130576
8045674	2.07625e-05	3.08484	up	4.44557e-05	3.39832	up	LYPD6	LY6/PLAUR domain containing 6
8045776	8.36644e-05	4.08281	up	0.0225676	3.38201	up	GALNT13	UDP-N-acetyl-alpha-D-galactosamine:polypeptide N-acetylgalactosaminyltransferase 13 (GalNAc-T13)
8046695	0.00279468	3.4015	up	0.000260413	2.60696	up	ITGA4	integrin, alpha 4 (antigen CD49D, alpha 4 subunit of VLA-4 receptor)
8046815				0.0485015	3.50817	up	ZNF804A	zinc finger protein 804A
8046895	0.00507754	2.34795	up	0.00433901	1.97883	up	KIAA1946
8046906	0.000291313	3.15443	up	0.00128483	3.75588	up	GULP1	GULP, engulfment adaptor PTB domain containing 1
8047300	0.000962317	3.25283	down	0.000754843	3.83904	down	AOX1	aldehyde oxidase 1
8048116	0.00861127	2.23273	down	0.0108985	2.12222	down
8051583	0.00898619	7.86519	down	0.0191725	3.65058	down	CYP1B1	cytochrome P450, family 1, subfamily B, polypeptide 1
8051762	0.00932148	3.10891	down	0.00172264	2.85325	down	SLC8A1	solute carrier family 8 (sodium/calcium exchanger), member 1
8053248	0.000242787	2.45398	up	0.00435675	2.08149	up	C2orf65	chromosome 2 open reading frame 65
8056257	0.00912312	2.98202	down	0.000357165	4.09222	down	FAP	fibroblast activation protein, alpha
8056408	0.00253001	3.78253	up	0.000731814	2.9212	up	GALNT3	UDP-N-acetyl-alpha-D-galactosamine:polypeptide N-acetylgalactosaminyltransferase 3 (GalNAc-T3)
8057599	0.0120685	2.59901	down	0.00297477	2.55361	down	TFPI	tissue factor pathway inhibitor (lipoprotein-associated coagulation inhibitor)
8057620	2.63691e-07	19.7614	down	1.87809e-06	18.9442	down	COL5A2	collagen, type V, alpha 2
8058091	0.00368767	4.68235	up	0.00255874	5.58961	up	SATB2	SATB homeobox 2
8058869				0.00932642	2.71926	down	TNS1	tensin 1
8059177	0.00227063	1.99564	down	0.0243007	2.42351	down	TUBA4A	tubulin, alpha 4a
8059279	0.000361463	5.86468	up	1.74562e-05	5.51574	up	EPHA4	EPH receptor A4
8059413	0.00508617	2.50123	down	0.000817144	3.61384	down	DOCK10	dedicator of cytokinesis 10
8059580	0.00100948	6.76075	down	0.00272213	6.33947	down	DNER	delta/notch-like EGF repeat containing
8060418	0.00365744	4.58316	down	0.00114305	3.52169	down	SIRPA	signal-regulatory protein alpha
8060997	0.000179535	3.73544	down	0.000111449	3.81182	down	SPTLC3	serine palmitoyltransferase, long chain base subunit 3
8061564	0.00588292	2.56765	down	0.0158074	2.5399	down	ID1	inhibitor of DNA binding 1, dominant negative helix-loop-helix protein
8063187	0.00148463	3.70756	down	0.00112185	3.5868	down	EYA2	eyes absent homolog 2 (Drosophila)
8063382	0.000310261	2.20324	down	7.77923e-05	2.51511	down	SNAI1	snail homolog 1 (Drosophila)
8063536	0.00265241	4.73864	up	0.000376013	5.0959	up	TFAP2C	transcription factor AP-2 gamma (activating enhancer binding protein 2 gamma)
8063923	0.0160907	2.77489	up	0.00186467	3.52763	up	SLCO4A1	solute carrier organic anion transporter family, member 4A1
8064868	3.82881e-05	2.51994	down	0.0167982	1.81717	down	RP5-1022P6.2	hypothetical protein KIAA1434
8064978	0.00127216	2.6557	down	0.0300763	2.15746	down	JAG1	jagged 1 (Alagille syndrome)
8066214	0.0283713	3.22428	up	0.0174514	2.76329	up	TGM2	transglutaminase 2 (C polypeptide, protein-glutamine-gamma-glutamyltransferase)
8066822	0.00838909	2.70571	down	0.00177325	2.69103	down	SULF2	sulfatase 2
8067233	0.000551686	5.98179	down	0.000101368	5.70499	down	PMEPA1	prostate transmembrane protein, androgen induced 1
8067903	0.00721562	2.27233	down	0.000651046	1.78866	down	USP25	ubiquitin specific peptidase 25
8068496	0.00543861	1.70378	up	0.00523228	2.11354	up	SIM2	single-minded homolog 2 (Drosophila)
8069178	0.0127158	2.20039	up	0.0192139	2.61602	up	ADARB1	adenosine deaminase, RNA-specific, B1 (RED1 homolog rat)
8069574	0.00528514	2.18975	down				C21orf91	chromosome 21 open reading frame 91
8069676	0.00103425	16.8031	up	1.50637e-05	28.6348	up	ADAMTS1	ADAM metallopeptidase with thrombospondin type 1 motif, 1
8069689	0.00989017	4.52262	up	7.91119e-05	5.45155	up	ADAMTS5	ADAM metallopeptidase with thrombospondin type 1 motif, 5 (aggrecanase-2)
8070912	0.0408806	1.86896	up	0.000660543	2.44003	up	SLC19A1	solute carrier family 19 (folate transporter), member 1
8072626	0.00251375	9.42562	up	0.00455299	7.5496	up	TIMP3	TIMP metallopeptidase inhibitor 3 (Sorsby fundus dystrophy, pseudoinflammatory)
8073775	0.0194007	2.12006	down	0.00146988	3.63404	down	FBLN1	fibulin 1
8075635	0.00817076	2.63917	up	0.0198085	2.24606	up
8077441	0.0146009	2.67756	down	0.00600651	3.09843	down	BHLHB2	basic helix-loop-helix domain containing, class B, 2
8077490	0.000482464	2.63571	down	0.00289316	2.2534	down	LMCD1	LIM and cysteine-rich domains 1
8078330	0.000367329	3.7399	down	0.00186131	3.21745	down	RBMS3	RNA binding motif, single stranded interacting protein
8078350	0.00022044	3.44131	down	0.000523635	3.49997	down	TGFBR2	transforming growth factor, beta receptor II (70/80kDa)
8078461	0.00058423	1.98109	down	0.000592112	2.0582	down	FBXL2	F-box and leucine-rich repeat protein 2
8080847				0.0273068	2.70934	down	C3orf14	chromosome 3 open reading frame 14
8080926				0.000180398	2.15669	down	ARL6IP5	ADP-ribosylation-like factor 6 interacting protein 5
8081838	0.0237803	2.277	down				CDGAP	Cdc42 GTPase-activating protein
8083214	0.00534659	4.78404	up	0.000794927	4.7803	up	CHST2	carbohydrate (N-acetylglucosamine-6-O) sulfotransferase 2
8083223	0.00207145	2.66076	up	0.00172254	2.40659	up	C3orf58	chromosome 3 open reading frame 58
8083240	0.00416745	2.09388	up	0.0159351	2.03043	up	AGTR1	angiotensin II receptor, type 1
8083471	0.000158048	2.86163	up	0.00145532	2.57379	up	SGEF	Src homology 3 domain-containing guanine nucleotide exchange factor
8083839	0.0158426	2.57213	up	0.0264206	1.68265	up	GPR160	G protein-coupled receptor 160
8084206	0.00370763	2.33023	down	0.0164899	4.147	down	B3GNT5	UDP-GlcNAc:betaGal beta-1,3-N-acetylglucosaminyltransferase 5
8085138	0.031306	4.56542	up	0.0362642	4.35941	up	OXTR	oxytocin receptor
8085431	0.00021513	2.95124	up	0.0156715	3.14467	up	NUP210	nucleoporin 210kDa
8085716	0.00830838	3.32078	up	0.0024834	2.38703	up	SATB1	SATB homeobox 1
8085797	0.0226656	2.28315	down	0.0108561	2.148	down	THRB	thyroid hormone receptor, beta (erythroblastic leukemia viral (v-erb-a) oncogene homolog 2, avian)
8088550	0.0103446	2.29111	down	0.0183439	2.30176	down	PRICKLE2	prickle homolog 2 (Drosophila)
8088680	0.00829409	2.04602	down	0.00191548	2.09977	down	C3orf64	chromosome 3 open reading frame 64
8088776	0.000287612	2.84483	down	0.000258015	2.66368	down	FOXP1	forkhead box P1
8088919	0.00499972	2.89635	up	2.17351e-05	2.92023	up	ROBO1	roundabout, axon guidance receptor, homolog 1 (Drosophila)
8089011	0.00878137	1.65991	down	0.028084	2.01024	down	PROS1	protein S (alpha)
8089145	2.0839e-06	5.44361	down	0.000162277	4.74179	down	ABI3BP	ABI gene family, member 3 (NESH) binding protein
8092578	0.00319581	2.20455	up	0.0458222	1.8411	up	ETV5	ets variant gene 5 (ets-related molecule)
8092726	0.00764998	2.14754	up	0.0100176	2.25327	up	CLDN1	claudin 1
8094169	0.00133735	2.75664	down	0.00246759	3.019	down	CPEB2	cytoplasmic polyadenylation element binding protein 2
8094476	0.0049166	2.29477	down	0.00177326	2.30565	down	TBC1D19	TBC1 domain family, member 19
8094625	0.000689013	2.42877	down	0.000533104	3.00227	down	KLHL5	kelch-like 5 (Drosophila)
8095110	0.0148856	2.68029	up	0.00344157	3.70302	up	KIT	v-kit Hardy-Zuckerman 4 feline sarcoma viral oncogene homolog
8095728	0.000214188	4.37282	down	0.000307368	4.30227	down	EREG	epiregulin
8095986	0.00256659	2.84631	down	0.00976338	4.71559	down	ANXA3	annexin A3
8096176	0.00498644	2.42535	up	0.00194308	2.07368	up	PTPN13	protein tyrosine phosphatase, non-receptor type 13 (APO-1/CD95 (Fas)-associated phosphatase)
8096361	0.001726	2.69602	up	0.00156251	2.40999	up	HERC5	hect domain and RLD 5
8096489	0.00459092	2.0611	down	0.02312	2.29723	down	PDLIM5	PDZ and LIM domain 5
8097017	2.15447e-05	3.25624	up	0.000207408	4.96813	up	UGT8	UDP glycosyltransferase 8 (UDP-galactose ceramide galactosyltransferase)
8097288	0.00201677	2.93521	down	0.00710622	2.73176	down	FAT4	FAT tumor suppressor homolog 4 (Drosophila)
8097513	0.0101988	2.0798	down	0.00497371	1.95785	down	MGST2	microsomal glutathione S-transferase 2
8097628	3.27693e-05	11.5341	down	2.67427e-05	12.4467	down	HHIP	hedgehog interacting protein
8097801	0.000839909	2.79957	down	0.00728146	2.64548	down	LOC729830	similar to CG3558-PA, isoform A
8098121	0.00485815	1.7918	down	0.00199211	2.0634	down	RAPGEF2	Rap guanine nucleotide exchange factor (GEF) 2
8098195	0.0048844	1.90586	down	0.00289007	2.37654	down	SC4MOL	sterol-C4-methyl oxidase-like
8098204	0.000115026	5.28487	down	0.00646869	4.33974	down	CPE	carboxypeptidase E
8098214	0.0171317	4.16051	down	0.0175511	4.11265	down	TLL1	tolloid-like 1
8098556	0.0160985	1.62371	down	0.00661433	2.12763	down	CCDC111	coiled-coil domain containing 111
8099364	0.00779172	3.70519	up	0.00938315	3.53692	up	ZNF518B	zinc finger protein 518B
8099721	0.0403134	1.51723	down	0.00260693	2.24446	down	KIAA0746|SERINC2	KIAA0746 protein | serine incorporator 2
8099760				0.00886518	2.20877	down	CENTD1	centaurin, delta 1
8099982	0.000295883	3.13018	down	3.87102e-05	3.26651	down	APBB2	amyloid beta (A4) precursor protein-binding, family B, member 2 (Fe65-like)
8100298	0.0278793	2.96148	down	0.0191445	2.66257	down	OCIAD2	OCIA domain containing 2
8100382	0.0055146	2.13894	down	0.00274391	1.97442	down	CHIC2	cysteine-rich hydrophobic domain 2
8100541	0.000284396	2.13286	down	0.00137607	2.37694	down	IGFBP7	insulin-like growth factor binding protein 7
8100547	0.000384763	2.37473	down	0.00141341	2.21142	down
8101429	0.0495915	5.23227	up				PLAC8	placenta-specific 8
8101449	0.00504479	2.13112	down	0.00357137	1.93608	down	HPSE	heparanase
8101828	0.00367562	2.06294	down	0.00129561	1.77404	down	TSPAN5	tetraspanin 5
8102214	0.00818159	2.04438	down	0.000554155	2.0484	down	PAPSS1	3'-phosphoadenosine 5'-phosphosulfate synthase 1
8102831	0.0488209	1.56803	down	0.00349138	2.20884	down	OSAP	ovary-specific acidic protein
8102950	0.000391965	2.54521	down	0.00167426	2.63579	down	INPP4B	inositol polyphosphate-4-phosphatase, type II, 105kDa
8103166	0.0146883	2.07391	down	0.00247694	2.40485	down	SH3D19|FLJ46481	SH3 domain containing 19 | FLJ46481 protein
8103399	0.00945855	2.64237	down	0.0167945	2.59371	down	PDGFC	platelet derived growth factor C
8103563	0.0231533	1.75995	down	0.000744291	2.0798	down	DDX60	DEAD (Asp-Glu-Ala-Asp) box polypeptide 60
8103601	0.00171775	1.95613	down	0.00591701	2.20177	down	DDX60L	DEAD (Asp-Glu-Ala-Asp) box polypeptide 60-like
8104422	0.00219822	2.01661	up	0.0017212	1.83175	up	MTRR	5-methyltetrahydrofolate-homocysteine methyltransferase reductase
8104663	0.003483	4.05369	up	0.0196171	3.8289	up	CDH6	cadherin 6, type 2, K-cadherin (fetal kidney)
8104746	0.000240316	12.1321	down	0.000241705	13.0251	down	NPR3	natriuretic peptide receptor C/guanylate cyclase C (atrionatriuretic peptide receptor C)
8104758	0.000303936	13.7385	down	0.000293956	15.7499	down	C5orf23	chromosome 5 open reading frame 23
8104901	0.00265191	3.84229	up	0.000256707	3.6783	up	IL7R	interleukin 7 receptor
8105181	0.000358413	2.44553	up	0.000104895	2.28218	up	MRPS30	mitochondrial ribosomal protein S30
8106098	0.00844241	1.99041	down	0.00220188	2.13467	down	MAP1B	microtubule-associated protein 1B
8106403	0.0180129	2.23463	down	0.0164478	1.98028	down	F2RL1	coagulation factor II (thrombin) receptor-like 1
8106709	0.0234759	1.7961	down	0.000453503	2.16967	down	ATG10
8106784	0.00243367	2.38182	down	0.0044209	2.10112	down	RASA1	RAS p21 protein activator (GTPase activating protein) 1
8106820	0.0219414	2.74115	up				POLR3G	polymerase (RNA) III (DNA directed) polypeptide G (32kD)
8106986	0.00455091	2.56205	down	0.00180255	2.4813	down	RHOBTB3	Rho-related BTB domain containing 3
8107044	0.00600467	3.88908	down	0.00134837	4.1216	down	ERAP2	endoplasmic reticulum aminopeptidase 2
8107307	0.027556	2.04466	up				CAMK4	calcium/calmodulin-dependent protein kinase IV
8107897	0.0249645	2.16228	down	0.0292104	2.51298	down	PDLIM4	PDZ and LIM domain 4
8108217	0.0061115	2.18392	down	0.0195504	2.10848	down	TGFBI	transforming growth factor, beta-induced, 68kDa
8109407	0.00130806	2.59888	down	0.00305986	3.27905	down	GALNT10	UDP-N-acetyl-alpha-D-galactosamine:polypeptide N-acetylgalactosaminyltransferase 10 (GalNAc-T10)
8109426	0.00394185	2.13362	down	0.00213552	1.94139	down	GALNT10	UDP-N-acetyl-alpha-D-galactosamine:polypeptide N-acetylgalactosaminyltransferase 10 (GalNAc-T10)
8109528	0.0076892	3.35116	up	0.0350693	2.63681	up	CYFIP2	cytoplasmic FMR1 interacting protein 2
8109752	0.00207547	2.40125	up				ODZ2	odz, odd Oz/ten-m homolog 2 (Drosophila)
8110147	0.00123683	3.68907	up	0.000509339	3.79995	up	C5orf25	chromosome 5 open reading frame 25
8111670	0.000495086	2.78825	up	0.000692168	3.06646	up	GDNF	glial cell derived neurotrophic factor
8112274	0.000344648	6.04001	up	5.82769e-05	4.71581	up	ELOVL7	ELOVL family member 7, elongation of long chain fatty acids (yeast)
8112376	0.0186105	2.01817	down	0.0492917	1.78468	down	CENPK	centromere protein K
8112841	0.0104334	2.53587	up	0.0204328	3.34155	down	HOMER1	homer homolog 1 (Drosophila)
8112940	0.00491221	3.5972	down	0.0204328	3.34155	down	SSBP2	single-stranded DNA binding protein 2
8113073	0.00160735	5.23162	down	0.00119734	4.6637	down	ARRDC3	arrestin domain containing 3
8113083	0.00503911	2.41931	down	0.00108835	2.30856	down	C5orf21	chromosome 5 open reading frame 21
8113250	0.00636817	3.076	down	0.000245011	2.76776	down	ERAP1	endoplasmic reticulum aminopeptidase 1
8113504	0.0014112	5.18266	down	0.00012523	4.03083	down	C5orf13	chromosome 5 open reading frame 13
8114287				0.00976739	2.30755	down	SPOCK1	sparc/osteonectin, cwcv and kazal-like domains proteoglycan (testican) 1
8114572	9.66686e-05	3.06871	down	9.11306e-05	3.46911	down	HBEGF	heparin-binding EGF-like growth factor
8114900	0.00175948	3.60521	up	0.0250088	3.13659	up	PPP2R2B	protein phosphatase 2 (formerly 2A), regulatory subunit B, beta isoform
8115196	4.94207e-05	4.77586	down	3.43001e-05	4.753	down	ZNF300	zinc finger protein 300
8115691	0.00182501	2.66737	down	0.0025755	2.50086	down	SLIT3	slit homolog 3 (Drosophila)
8116418	0.0023092	2.31044	down	0.00127477	2.51526	down	GFPT2	glutamine-fructose-6-phosphate transaminase 2
8117106	0.000596361	2.44304	up	0.000820162	2.35983	up	RNF144B	ring finger 144B
8117422	0.0301007	3.28551	down				HIST1H4F|HIST4H4|HIST2H4B|HIST1H4I|HIST1H4A|HIST1H4D|HIST1H4K|HIST1H4J|HIST1H4C|HIST1H4H|HIST1H4B|HIST1H4E|HIST1H4L|HIST2H4A	histone cluster 1, H4f | histone cluster 4, H4 | histone cluster 2, H4b | histone cluster 1, H4i | histone cluster 1, H4a | histone cluster 1, H4d | histone cluster 1, H4k | histone cluster 1, H4j | histone cluster 1, H4c | histone cluster 1, H4h | histone cluster 1, H4b | histone cluster 1, H4e | histone cluster 1, H4l | histone cluster 2, H4a
8117594	0.0126432	2.90452	down	0.00259186	2.75045	down	HIST1H2BM	histone cluster 1, H2bm
8120239				0.0150345	2.24878	down	TMEM14A	transmembrane protein 14A
8120602	0.00616906	1.72753	down	0.000727551	2.09398	down	OGFRL1	opioid growth factor receptor-like 1
8120654	0.00310903	4.32344	up	0.000135407	3.70703	up	KCNQ5	potassium voltage-gated channel, KQT-like subfamily, member 5
8120719	0.0022972	2.69537	down	0.00299531	2.83865	down	CD109
8120967	0.0068263	2.47381	up	0.00212132	1.80669	up	NT5E	5'-nucleotidase, ecto (CD73)
8121257	0.0422934	1.72208	up	0.0220739	2.31245	up	PRDM1	PR domain containing 1, with ZNF domain
8121277	0.000706426	6.90891	down	0.00121164	6.69102	down	AIM1	absent in melanoma 1
8121685	0.00217265	2.17551	down	0.00386227	1.86007	down	DCBLD1	discoidin, CUB and LCCL domain containing 1
8122150	2.58441e-06	12.4809	down	9.85661e-07	12.7173	down	EYA4	eyes absent homolog 4 (Drosophila)
8122426	0.0127009	2.03076	down	0.0105401	1.7884	down	PHACTR2	phosphatase and actin regulator 2
8122600	0.00680336	2.28521	down	0.00195495	2.03454	down	STXBP5	syntaxin binding protein 5 (tomosyn)
8123678	8.38027e-05	1.9553	down	0.00139988	2.3443	down	C6orf145	chromosome 6 open reading frame 145
8124394	0.00176475	2.32904	down	0.0021926	2.38001	down	HIST1H2BB	histone cluster 1, H2bb
8124430	0.0391941	2.01282	down	0.0413006	1.93306	down	HIST1H1D	histone cluster 1, H1d
8124537	0.00540135	2.73904	down	0.00268861	4.17852	down	HIST1H3J|HIST1H2BN|HIST1H3A|HIST1H3D|HIST1H3C|HIST1H3E|HIST1H3I|HIST1H3G|HIST1H3H|HIST1H3B|HIST1H3F	histone cluster 1, H3j | histone cluster 1, H2bn | histone cluster 1, H3a | histone cluster 1, H3d | histone cluster 1, H3c | histone cluster 1, H3e | histone cluster 1, H3i | histone cluster 1, H3g | histone cluster 1, H3h | histone cluster 1, H3b | histone cluster 1, H3f
8126839				0.0489702	2.01628	down	TNFRSF21	tumor necrosis factor receptor superfamily, member 21
8127563	0.0246649	1.81922	up	0.00350726	2.47912	up	COL12A1	collagen, type XII, alpha 1
8129254	0.00178835	2.12695	up	0.00175076	2.17787	up	MAN1A1	mannosidase, alpha, class 1A, member 1
8129677	0.0157951	1.91766	down	0.00182454	2.20106	down	SGK1	serum/glucocorticoid regulated kinase 1
8129880	0.00137878	5.60681	up	0.00347164	3.10931	up	PERP
8130499	0.0282027	2.09476	down	0.0297297	2.08916	down	DYNLT1	dynein, light chain, Tctex-type 1
8131600	0.0045112	2.71879	up	0.0258671	1.62636	up	TSPAN13	tetraspanin 13
8131867	0.00448618	2.29912	down	0.00120041	2.29556	down
8134098	0.000184768	3.13585	down	5.99428e-05	3.77757	down	PFTK1	PFTAIRE protein kinase 1
8134339	0.00589819	3.77649	up	0.0103242	3.653	up	PEG10	paternally expressed 10
8135378	0.0162604	2.37092	up	0.0301664	1.86723	up	PRKAR2B	protein kinase, cAMP-dependent, regulatory, type II, beta
8135576	0.00219278	3.10566	down	0.00374929	3.17994	down	TES	testis derived transcript (3 LIM domains)
8135587	0.000979202	1.71401	down	0.0109744	2.06991	down	CAV2	caveolin 2
8135990	0.00420291	2.49105	up	0.00635157	2.3327	up	FLNC	filamin C, gamma (actin binding protein 280)
8137526	0.0015445	2.28961	down	0.00167876	2.33769	down	INSIG1	insulin induced gene 1
8137670	0.0170985	1.57401	down	0.0202416	2.10518	down	PDGFA	platelet-derived growth factor alpha polypeptide
8137874	0.0106408	2.42509	up				CARD11	caspase recruitment domain family, member 11
8140534	0.00758367	2.34592	down	0.00149451	2.18637	down	SEMA3C	sema domain, immunoglobulin domain (Ig), short basic domain, secreted, (semaphorin) 3C
8140668	0.00131587	3.87636	down	0.000430057	4.17238	down	SEMA3A	sema domain, immunoglobulin domain (Ig), short basic domain, secreted, (semaphorin) 3A
8140709	0.00231151	1.94155	up	0.0255016	2.14439	up	KIAA1324L	KIAA1324-like
8141206	0.0139471	2.52	up	0.0224752	2.17258	up	BAIAP2L1|LOC100128461	BAI1-associated protein 2-like 1 | hypothetical protein LOC100128461
8142194	0.0102359	2.68921	down	0.0380636	1.93516	down	LAMB1	laminin, beta 1
8143154	0.0129524	2.6781	down	0.00759824	2.72926	down	DGKI	diacylglycerol kinase, iota
8145055	0.00122068	2.28113	down	0.00262868	2.38198	down	BMP1	bone morphogenetic protein 1
8145291	7.11665e-06	2.79312	down	3.69087e-05	2.17381	down	SLC25A37|LOC100133914	solute carrier family 25, member 37 | hypothetical protein LOC100133914
8147000	0.00127639	2.36757	down	0.0025644	2.00281	down	ZFHX4	zinc finger homeobox 4
8147049	0.0172456	4.21933	up				FABP5|FABP5L7	fatty acid binding protein 5 (psoriasis-associated) | fatty acid binding protein 5-like 7
8147766	0.00206399	1.97758	up	0.00156917	2.10546	up	FZD6	frizzled homolog 6 (Drosophila)
8148040	0.030082	3.19764	up	0.0214911	4.23341	up	MAL2	mal, T-cell differentiation protein 2
8148049	0.0169701	4.57896	up	0.0025746	4.5453	up	NOV	nephroblastoma overexpressed gene
8148476	0.00248523	1.9516	down	0.00224949	2.22845	down	DENND3	DENN/MADD domain containing 3
8148572	0.00355061	2.0156	up	0.0104459	1.55974	up	LY6E	lymphocyte antigen 6 complex, locus E
8149927	0.0233321	2.01767	down	0.0143091	1.98596	down	CLU	clusterin
8150509				0.00583386	2.77463	up	PLAT	plasminogen activator, tissue
8150962				0.0187596	2.60446	up	TOX	thymocyte selection-associated high mobility group box
8151310	0.00070871	3.23917	down	0.00065857	3.33269	down	EYA1	eyes absent homolog 1 (Drosophila)
8151334	0.000467117	2.36101	down	0.000389383	2.25366	down	MSC	musculin (activated B-cell factor-1)
8151423	0.0156527	2.19907	up	0.0420109	1.67862	up	JPH1	junctophilin 1
8152506	0.000173294	4.78899	up	0.000461551	5.95727	up	SAMD12	sterile alpha motif domain containing 12
8152512	0.0477997	2.0448	up	0.0294471	3.20231	up	TNFRSF11B	tumor necrosis factor receptor superfamily, member 11b (osteoprotegerin)
8152522	0.0124073	2.19437	down				ENPP2	ectonucleotide pyrophosphatase/phosphodiesterase 2 (autotaxin)
8152703	0.000741631	3.85273	down	0.00343273	3.24093	down	FBXO32	F-box protein 32
8153021	0.0369647	1.9562	down	0.0116336	2.01333	down	ST3GAL1	ST3 beta-galactoside alpha-2,3-sialyltransferase 1
8154760	0.0472531	2.31086	up	0.00220075	2.22572	up	LOC401498	similar to RIKEN A930001M12
8155192	0.0219494	2.05956	down	0.0210586	1.95857	down	C9orf19	chromosome 9 open reading frame 19
8156164	0.0107039	2.13625	up	0.00810657	2.27973	up	LOC389765	similar to KIF27C
8157524	5.42264e-05	6.62378	down	0.00608019	8.58447	down	TLR4	toll-like receptor 4
8159142	0.0125284	2.02832	down	0.0189055	2.09531	down	COL5A1	collagen, type V, alpha 1
8159900	0.0337347	3.06063	down	0.0120962	1.8698		GLIS3	GLIS family zinc finger 3
8160024	0.0272116	2.61705	up				GLDC	glycine dehydrogenase (decarboxylating)
8160431	3.31327e-06	3.48855	down	0.000811884	3.738	down	LOC554202
8160459	0.00056338	2.36642	up	0.000555925	2.72055	up	ELAVL2	ELAV (embryonic lethal, abnormal vision, Drosophila)-like 2 (Hu antigen B)
8161865	0.00102289	2.24018	down	0.00207338	2.99491	down	PRUNE2|LOC100129762	prune homolog 2 (Drosophila) | similar to KIAA0367
8161884	0.000549799	2.36755	down	0.00195552	3.06144	down	PRUNE2	prune homolog 2 (Drosophila)
8165334	0.00565326	2.13153	up				CLIC3	chloride intracellular channel 3
8165711	0.0171004	2.20865	up	0.00205901	2.11466	up	PLCXD1	phosphatidylinositol-specific phospholipase C, X domain containing 1
8166049	2.68744e-05	2.04463	up	2.45904e-05	1.91303	up	PRPS2	phosphoribosyl pyrophosphate synthetase 2
8166355	0.000432714	2.91769	up	0.000449766	3.0248	up	CNKSR2	connector enhancer of kinase suppressor of Ras 2
8166705	0.000111353	2.37773	down	0.000150525	2.4579	down	PRRG1	proline rich Gla (G-carboxyglutamic acid) 1
8166805	0.000732491	2.17028	down	0.000155497	2.03421	down	ATP6AP2	ATPase, H+ transporting, lysosomal accessory protein 2
8167998	0.0418625	1.72609	down	0.00138331	2.22602	down	AR	androgen receptor (dihydrotestosterone receptor; testicular feminization; spinal and bulbar muscular atrophy; Kennedy disease)
8168557	0.00776258	1.69935	down	0.00132814	2.25136	down	SH3BGRL	SH3 domain binding glutamic acid-rich protein like
8168589	0.00348204	5.67385	up	0.0047495	3.97213	up	ZNF711	zinc finger protein 711
8168622	0.00389128	2.59246	down	0.0034699	2.66665	down	KLHL4	kelch-like 4 (Drosophila)
8169473	0.00290989	1.84058	down	9.59116e-05	2.39097	down	PLS3	plastin 3 (T isoform)
8169949	0.00170893	8.94065	up	0.00012192	6.10657	up	RP6-213H19.1	serine/threonine protein kinase MST4
8170119	0.000311503	2.88186	down	0.000135571	3.38109	down	FHL1	four and a half LIM domains 1
8170390	0.00301332	2.0684	down	0.00129301	2.02753	down	IDS|LOC727913	iduronate 2-sulfatase (Hunter syndrome) | similar to iduronate 2-sulfatase (Hunter syndrome)
8170420	0.0011143	2.26116	down	0.00351302	1.99997	down	MAMLD1	mastermind-like domain containing 1
8170428	0.000202596	2.12706	down	5.05021e-05	2.30637	down	MTM1	myotubularin 1
8170648	0.000373004	5.58018	down	0.000225827	5.76411	down	BGN	biglycan
8170859	0.00486655	2.36425	down	0.00353528	2.48482	down	RPL10	ribosomal protein L10
8170863	0.000751449	2.90847	down	0.000933114	2.46017	down	SNORA70|RPL10	small nucleolar RNA, H/ACA box 70 | ribosomal protein L10
8170891	0.000249805	1.89846	down	0.000336024	2.07954	down	GDI1	GDP dissociation inhibitor 1
8170921	0.00184333	1.96021	down	0.00168941	2.06812	down	PLXNA3	plexin A3
8171297	0.00889831	3.42249	down	0.000920421	2.74507	down	MID1	midline 1 (Opitz/BBB syndrome)
8172088	0.00642238	2.06074	down	0.00458292	2.38864	down	BCOR	BCL6 co-repressor
8172158	0.000328441	2.01465	down	0.000383379	2.01495	down	CASK	calcium/calmodulin-dependent serine protein kinase (MAGUK family)
8173041	0.0258184	2.2168	down	0.0338844	2.07962	down	FAM120C	family with sequence similarity 120C
8173217	0.00536442	2.02258	down	0.00777059	2.03177	down	ARHGEF9	Cdc42 guanine nucleotide exchange factor (GEF) 9
8173673	0.00523966	2.17489	down	0.00123993	2.00657	down	ATRX	alpha thalassemia/mental retardation syndrome X-linked (RAD54 homolog, S. cerevisiae)
8173955	0.000512373	1.87999	down	0.000468122	2.15526	down	SYTL4	synaptotagmin-like 4 (granuphilin-a)
8174134	0.00506893	1.92058	down	0.00408148	2.03305	down	TCEAL6|TCEAL3	transcription elongation factor A (SII)-like 6 | transcription elongation factor A (SII)-like 3
8174513	1.62331e-05	14.0549	up	0.000116673	18.2089	up	CHRDL1	chordin-like 1
8175369	0.000261415	2.59168	down	0.000400709	2.63713	down	MAP7D3	MAP7 domain containing 3
8175539	0.00484351	2.25472	down	0.00158302	2.09531	down	LDOC1	leucine zipper, down-regulated in cancer 1
8175593	0.00249124	2.20367	down	0.00102872	2.22689	down	IDS	iduronate 2-sulfatase (Hunter syndrome)
8175666	0.0108141	2.15282	down	0.00102641	1.92303	down	GABRE	gamma-aminobutyric acid (GABA) A receptor, epsilon
8175871	7.57037e-05	4.76534	up	8.69086e-05	4.49609	up	L1CAM	L1 cell adhesion molecule
8176163	0.000616725	2.1994	down	6.6075e-05	2.14476	down	GAB3	GRB2-associated binding protein 3
8176174	0.000450688	1.86414	down	0.000513709	2.03767	down	MPP1	membrane protein, palmitoylated 1, 55kDa
8176255	0.000124832	1.96454	down	0.000860798	2.09945	down	TMLHE	trimethyllysine hydroxylase, epsilon
8176286	0.013316	2.32768	up	0.00143008	2.21335	up	PLCXD1	phosphatidylinositol-specific phospholipase C, X domain containing 1
8176375	2.9738e-05	32.6379	down	2.45765e-05	32.9471	down	RPS4Y1|LOC100133662	ribosomal protein S4, Y-linked 1 | hypothetical protein LOC100133662
8176384	9.64006e-06	7.9547	down	1.22159e-05	8.33617	down	ZFY|LOC100130829	zinc finger protein, Y-linked | hypothetical protein LOC100130829
8176578	1.98877e-06	5.06645	down	1.36313e-06	5.50329	down	USP9Y|LOC100130216	ubiquitin specific peptidase 9, Y-linked (fat facets-like, Drosophila) | hypothetical protein LOC100130216
8176624	2.19907e-07	25.7111	down	6.7072e-07	26.5814	down	DDX3Y|LOC100130220	DEAD (Asp-Glu-Ala-Asp) box polypeptide 3, Y-linked | hypothetical protein LOC100130220
8176698	1.63212e-06	3.57227	down	1.84499e-06	3.59932	down	CYorf15A	chromosome Y open reading frame 15A
8176709	9.17202e-05	2.39844	down	8.19088e-05	2.45887	down	CYorf15B	chromosome Y open reading frame 15B
8176719	4.414e-05	14.5482	down	4.19686e-05	15.0005	down	EIF1AY	eukaryotic translation initiation factor 1A, Y-linked
8177137	3.41169e-05	4.18755	down	2.35008e-05	4.02018	down	UTY|LOC100130224	ubiquitously transcribed tetratricopeptide repeat gene, Y-linked | hypothetical protein LOC100130224
8177222	0.00213528	11.3578	down	0.00180143	9.98837	down	CD24
8177232	0.000115235	3.10156	down	0.00011269	2.90462	down	JARID1D	jumonji, AT rich interactive domain 1D

## Sheet: Sheet1
Supplemental Table 1. Complete list of 409 genes differentially expressed more than 2-fold in Cr(VI) transformed cells
Transcripts Cluster Id	p-value ( Cr_large vs control )	Fold Change ( Cr_large vs control)	Regulation ( Cr_large vs control )	p-value ( Cr_small vs control )	Fold Change (Cr_small vs control)	Regulation (Cr_small vs control )	Genesymbol	Gene name
8022692	2.15778e-05	36.9946	up	4.13958e-07	40.2007	up	DSC3	desmocollin 3
8069676	0.00103425	16.8031	up	1.50637e-05	28.6348	up	ADAMTS1	ADAM metallopeptidase with thrombospondin type 1 motif, 1
8174513	1.62331e-05	14.0549	up	0.000116673	18.2089	up	CHRDL1	chordin-like 1
8037272	0.000445989	10.3277	up	0.00169705	9.21393	up	PSG5	pregnancy specific beta-1-glycoprotein 5
8037267	0.000349062	10.3247	up	0.0152883	8.06412	up	PSG2	pregnancy specific beta-1-glycoprotein 2
8072626	0.00251375	9.42562	up	0.00455299	7.5496	up	TIMP3	TIMP metallopeptidase inhibitor 3 (Sorsby fundus dystrophy, pseudoinflammatory)
8037251	0.000578506	9.40866	up	0.00512159	8.41387	up	PSG7/8/4	pregnancy specific beta-1-glycoprotein 7/pregnancy specific beta-1-glycoprotein 8/pregnancy specific beta-1-glycoprotein 4
7961142	0.00297204	9.28677	up	0.00140432	4.88753	up	OLR1	oxidized low density lipoprotein (lectin-like) receptor 1
8169949	0.00170893	8.94065	up	0.00012192	6.10657	up	RP6-213H19.1	serine/threonine protein kinase MST4
8022711	0.00125402	8.00324	up	0.000286259	7.02585	up	DSC2	desmocollin 2
7912520	0.00343346	6.80018	up	0.00321855	4.70648	up	NPPB	natriuretic peptide precursor B
8037231	0.00698053	6.73131	up	0.047518	6.14864	up	PSG3	pregnancy specific beta-1-glycoprotein 3
8112274	0.000344648	6.04001	up	5.82769e-05	4.71581	up	ELOVL7	ELOVL family member 7, elongation of long chain fatty acids (yeast)
8059279	0.000361463	5.86468	up	1.74562e-05	5.51574	up	EPHA4	EPH receptor A4
8045664	6.99441e-05	5.70213	up	4.3283e-05	6.59467	up	LOC130576
8168589	0.00348204	5.67385	up	0.0047495	3.97213	up	ZNF711	zinc finger protein 711
8129880	0.00137878	5.60681	up	0.00347164	3.10931	up	PERP
8015268	0.0396359	5.35676	up	0.00135024	3.66211	up	KRT34	keratin 34
8152506	0.000173294	4.78899	up	0.000461551	5.95727	up	SAMD12	sterile alpha motif domain containing 12
8083214	0.00534659	4.78404	up	0.000794927	4.7803	up	CHST2	carbohydrate (N-acetylglucosamine-6-O) sulfotransferase 2
8175871	7.57037e-05	4.76534	up	8.69086e-05	4.49609	up	L1CAM	L1 cell adhesion molecule
8063536	0.00265241	4.73864	up	0.000376013	5.0959	up	TFAP2C	transcription factor AP-2 gamma (activating enhancer binding protein 2 gamma)
8058091	0.00368767	4.68235	up	0.00255874	5.58961	up	SATB2	SATB homeobox 2
8148049	0.0169701	4.57896	up	0.0025746	4.5453	up	NOV	nephroblastoma overexpressed gene
8085138	0.031306	4.56542	up	0.0362642	4.35941	up	OXTR	oxytocin receptor
8069689	0.00989017	4.52262	up	7.91119e-05	5.45155	up	ADAMTS5	ADAM metallopeptidase with thrombospondin type 1 motif, 5 (aggrecanase-2)
8120654	0.00310903	4.32344	up	0.000135407	3.70703	up	KCNQ5	potassium voltage-gated channel, KQT-like subfamily, member 5
7950933	7.5947e-05	4.27473	up	2.53497e-06	4.40189	up	NOX4	NADPH oxidase 4
8045776	8.36644e-05	4.08281	up	0.0225676	3.38201	up	GALNT13	UDP-N-acetyl-alpha-D-galactosamine:polypeptide N-acetylgalactosaminyltransferase 13 (GalNAc-T13)
8104663	0.003483	4.05369	up	0.0196171	3.8289	up	CDH6	cadherin 6, type 2, K-cadherin (fetal kidney)
8027247	0.00199083	3.91477	up	0.0052465	4.17997	up	ZNF93	zinc finger protein 93
7910915	0.00401545	3.89524	up	0.0068173	2.8971	up	CHRM3	cholinergic receptor, muscarinic 3
8025992	6.56585e-05	3.88315	up	0.000139156	4.76326	up	ZNF788	zinc finger family member 788
8104901	0.00265191	3.84229	up	0.000256707	3.6783	up	IL7R	interleukin 7 receptor
8056408	0.00253001	3.78253	up	0.000731814	2.9212	up	GALNT3	UDP-N-acetyl-alpha-D-galactosamine:polypeptide N-acetylgalactosaminyltransferase 3 (GalNAc-T3)
8134339	0.00589819	3.77649	up	0.0103242	3.653	up	PEG10	paternally expressed 10
7978376	0.00145457	3.71603	up	0.000225775	3.29655	up	STXBP6	syntaxin binding protein 6 (amisyn)
8099364	0.00779172	3.70519	up	0.00938315	3.53692	up	ZNF518B	zinc finger protein 518B
8110147	0.00123683	3.68907	up	0.000509339	3.79995	up	C5orf25	chromosome 5 open reading frame 25
7901720	0.000566265	3.68178	up	0.00109491	3.22547	up	PRKAA2	protein kinase, AMP-activated, alpha 2 catalytic subunit
8037240	0.0491285	3.65441	up	0.0149789	5.36899	up	PSG1	pregnancy specific beta-1-glycoprotein 1
7936494	0.010349	3.62005	up	0.00455378	4.75369	up	GFRA1	GDNF family receptor alpha 1
8114900	0.00175948	3.60521	up	0.0250088	3.13659	up	PPP2R2B	protein phosphatase 2 (formerly 2A), regulatory subunit B, beta isoform
7947147	0.0175423	3.40238	up	0.0161436	3.48016	up	SVIP	small VCP/p97-interacting protein
8046695	0.00279468	3.4015	up	0.000260413	2.60696	up	ITGA4	integrin, alpha 4 (antigen CD49D, alpha 4 subunit of VLA-4 receptor)
7927631	0.000334262	3.37038	up	0.000496393	4.24015	up	DKK1	dickkopf homolog 1 (Xenopus laevis)
8109528	0.0076892	3.35116	up	0.0350693	2.63681	up	CYFIP2	cytoplasmic FMR1 interacting protein 2
8035773	8.68908e-05	3.32932	up	9.23597e-05	4.14424	up	ZNF506	zinc finger protein 506
8085716	0.00830838	3.32078	up	0.0024834	2.38703	up	SATB1	SATB homeobox 1
8097017	2.15447e-05	3.25624	up	0.000207408	4.96813	up	UGT8	UDP glycosyltransferase 8 (UDP-galactose ceramide galactosyltransferase)
7950307	0.00262268	3.22955	up	0.00310973	2.69139	up	UCP2	uncoupling protein 2 (mitochondrial, proton carrier)
8066214	0.0283713	3.22428	up	0.0174514	2.76329	up	TGM2	transglutaminase 2 (C polypeptide, protein-glutamine-gamma-glutamyltransferase)
8148040	0.030082	3.19764	up	0.0214911	4.23341	up	MAL2	mal, T-cell differentiation protein 2
7950983	0.00167062	3.18844	up	0.000167781	2.46573	up	CHORDC1	cysteine and histidine-rich domain (CHORD)-containing 1
8046906	0.000291313	3.15443	up	0.00128483	3.75588	up	GULP1	GULP, engulfment adaptor PTB domain containing 1
7897522	0.00638557	3.12294	up	0.000320524	2.87423	up	RBP7	retinol binding protein 7, cellular
8045674	2.07625e-05	3.08484	up	4.44557e-05	3.39832	up	LYPD6	LY6/PLAUR domain containing 6
7951372	0.00159537	2.99533	up	0.00114247	2.85287	up	CASP4	caspase 4, apoptosis-related cysteine peptidase
8085431	0.00021513	2.95124	up	0.0156715	3.14467	up	NUP210	nucleoporin 210kDa
8006415	0.0259596	2.93512	up	0.0408037	2.52534	up	TMEM98	transmembrane protein 98
8166355	0.000432714	2.91769	up	0.000449766	3.0248	up	CNKSR2	connector enhancer of kinase suppressor of Ras 2
8088919	0.00499972	2.89635	up	2.17351e-05	2.92023	up	ROBO1	roundabout, axon guidance receptor, homolog 1 (Drosophila)
8083471	0.000158048	2.86163	up	0.00145532	2.57379	up	SGEF	Src homology 3 domain-containing guanine nucleotide exchange factor
8111670	0.000495086	2.78825	up	0.000692168	3.06646	up	GDNF	glial cell derived neurotrophic factor
8063923	0.0160907	2.77489	up	0.00186467	3.52763	up	SLCO4A1	solute carrier organic anion transporter family, member 4A1
7938390	0.00326797	2.75608	up	0.00277583	3.24387	up	ADM	adrenomedullin
8131600	0.0045112	2.71879	up	0.0258671	1.62636	up	TSPAN13	tetraspanin 13
8096361	0.001726	2.69602	up	0.00156251	2.40999	up	HERC5	hect domain and RLD 5
8095110	0.0148856	2.68029	up	0.00344157	3.70302	up	KIT	v-kit Hardy-Zuckerman 4 feline sarcoma viral oncogene homolog
8083223	0.00207145	2.66076	up	0.00172254	2.40659	up	C3orf58	chromosome 3 open reading frame 58
7901497	0.000675886	2.65303	up	0.000862543	2.83232	up	ZYG11A	zyg-11 homolog A (C. elegans)
7929732	9.34969e-05	2.58687	up	0.000767921	2.0375	up	CNNM1	cyclin M1
8083839	0.0158426	2.57213	up	0.0264206	1.68265	up	GPR160	G protein-coupled receptor 160
7955869	0.00107985	2.56321	up	0.000519707	2.4167	up	HOXC8	homeobox C8
7962183	0.00523955	2.5523	up	0.0053426	2.92795	up	AK3L1|AK3L2	adenylate kinase 3-like 1 | adenylate kinase 3-like 2
7939546	0.00220753	2.54426	up	0.000937761	2.89168	up	CD82
8112841	0.0104334	2.53587	up	0.0204328	3.34155	down	HOMER1	homer homolog 1 (Drosophila)
8141206	0.0139471	2.52	up	0.0224752	2.17258	up	BAIAP2L1|LOC100128461	BAI1-associated protein 2-like 1 | hypothetical protein LOC100128461
8135990	0.00420291	2.49105	up	0.00635157	2.3327	up	FLNC	filamin C, gamma (actin binding protein 280)
8120967	0.0068263	2.47381	up	0.00212132	1.80669	up	NT5E	5'-nucleotidase, ecto (CD73)
8053248	0.000242787	2.45398	up	0.00435675	2.08149	up	C2orf65	chromosome 2 open reading frame 65
7983650	0.0404723	2.4506	up	0.0112684	2.85016	up	SLC27A2	solute carrier family 27 (fatty acid transporter), member 2
8105181	0.000358413	2.44553	up	0.000104895	2.28218	up	MRPS30	mitochondrial ribosomal protein S30
8117106	0.000596361	2.44304	up	0.000820162	2.35983	up	RNF144B	ring finger 144B
8096176	0.00498644	2.42535	up	0.00194308	2.07368	up	PTPN13	protein tyrosine phosphatase, non-receptor type 13 (APO-1/CD95 (Fas)-associated phosphatase)
7967544	0.00208737	2.41778	up	0.000755237	2.24937	up	SCARB1	scavenger receptor class B, member 1
8135378	0.0162604	2.37092	up	0.0301664	1.86723	up	PRKAR2B	protein kinase, cAMP-dependent, regulatory, type II, beta
8160459	0.00056338	2.36642	up	0.000555925	2.72055	up	ELAVL2	ELAV (embryonic lethal, abnormal vision, Drosophila)-like 2 (Hu antigen B)
8046895	0.00507754	2.34795	up	0.00433901	1.97883	up	KIAA1946
7942503	0.0121482	2.33971	up	0.0167039	1.97959	up	PPME1	protein phosphatase methylesterase 1
7942123	0.00848072	2.33358	up	0.00802824	2.02477	up	CCND1	cyclin D1
7943297	0.000228979	2.32836	up	6.1744e-05	2.17107	up	CEP57	centrosomal protein 57kDa
8176286	0.013316	2.32768	up	0.00143008	2.21335	up	PLCXD1	phosphatidylinositol-specific phospholipase C, X domain containing 1
8154760	0.0472531	2.31086	up	0.00220075	2.22572	up	LOC401498	similar to RIKEN A930001M12
7932733	0.0415574	2.26222	up	0.00217518	1.66691	up	MKX	mohawk homeobox
8010243	8.38572e-05	2.25639	up	0.00165594	2.2712	up	SYNGR2	synaptogyrin 2
7922846	0.00761463	2.25564	up	0.00843085	1.63013	up	FAM129A	family with sequence similarity 129, member A
8165711	0.0171004	2.20865	up	0.00205901	2.11466	up	PLCXD1	phosphatidylinositol-specific phospholipase C, X domain containing 1
7929816	0.0237777	2.20537	up	0.00651349	2.21405	up	SCD	stearoyl-CoA desaturase (delta-9-desaturase)
8092578	0.00319581	2.20455	up	0.0458222	1.8411	up	ETV5	ets variant gene 5 (ets-related molecule)
7979085	0.00422593	2.20244	up	0.00765039	2.1979	up	PYGL	phosphorylase, glycogen; liver (Hers disease, glycogen storage disease type VI)
8069178	0.0127158	2.20039	up	0.0192139	2.61602	up	ADARB1	adenosine deaminase, RNA-specific, B1 (RED1 homolog rat)
8151423	0.0156527	2.19907	up	0.0420109	1.67862	up	JPH1	junctophilin 1
8037290	0.0147946	2.18066	up	0.00774277	2.216	up	PSG9	pregnancy specific beta-1-glycoprotein 9
8092726	0.00764998	2.14754	up	0.0100176	2.25327	up	CLDN1	claudin 1
7936516	0.000904921	2.14233	up	0.00196905	2.06609	up	HSPA12A	heat shock 70kDa protein 12A
8012896	0.0206828	2.13752	up	0.00156524	1.97285	up	PMP22	peripheral myelin protein 22
8156164	0.0107039	2.13625	up	0.00810657	2.27973	up	LOC389765	similar to KIF27C
8129254	0.00178835	2.12695	up	0.00175076	2.17787	up	MAN1A1	mannosidase, alpha, class 1A, member 1
8045637	0.0104403	2.11077	up	0.0114484	3.49852	up	KIF5C	kinesin family member 5C
7954631	0.0259331	2.1099	up	0.0027635	2.07761	up	MLSTD1	male sterility domain containing 1
7939265	0.00316678	2.10564	up	0.00289027	2.07751	up	NAT10	N-acetyltransferase 10
8083240	0.00416745	2.09388	up	0.0159351	2.03043	up	AGTR1	angiotensin II receptor, type 1
8004694	0.000664537	2.05783	up	0.000505991	1.96091	up	CYB5D1	cytochrome b5 domain containing 1
8152512	0.0477997	2.0448	up	0.0294471	3.20231	up	TNFRSF11B	tumor necrosis factor receptor superfamily, member 11b (osteoprotegerin)
8166049	2.68744e-05	2.04463	up	2.45904e-05	1.91303	up	PRPS2	phosphoribosyl pyrophosphate synthetase 2
7935627	0.00156049	2.04199	up	0.0139064	1.79204	up	GOT1	glutamic-oxaloacetic transaminase 1, soluble (aspartate aminotransferase 1)
7982187	0.0235698	2.04191	up	0.00337548	1.64967	up	APBA2	amyloid beta (A4) precursor protein-binding, family A, member 2 (X11-like)
7996198	0.00123081	2.03424	up	0.00423389	1.61648	up	CCDC113	coiled-coil domain containing 113
8037363	0.00846497	2.03271	up	0.0421252	1.66139	up	CADM4	cell adhesion molecule 4
7943162	0.00622878	2.01718	up	0.00606675	2.04198	up	C11orf54	chromosome 11 open reading frame 54
8104422	0.00219822	2.01661	up	0.0017212	1.83175	up	MTRR	5-methyltetrahydrofolate-homocysteine methyltransferase reductase
7947338	0.00968271	2.01605	up	0.00611501	2.12939	up	PAX6	paired box 6
8148572	0.00355061	2.0156	up	0.0104459	1.55974	up	LY6E	lymphocyte antigen 6 complex, locus E
7911854	0.00544224	2.0012	up	0.000722975	2.35111	up	KIAA0495
8147766	0.00206399	1.97758	up	0.00156917	2.10546	up	FZD6	frizzled homolog 6 (Drosophila)
8007799	0.00019617	1.96195	up	0.000534812	2.35055	up	MGC57346	hypothetical LOC401884
8035779	3.83737e-06	1.94652	up	0.000359936	2.35454	up	LOC100128975	similar to Zinc finger protein 626
8140709	0.00231151	1.94155	up	0.0255016	2.14439	up	KIAA1324L	KIAA1324-like
7935425	0.00451254	1.92034	up	0.00884119	2.04061	up	RRP12	ribosomal RNA processing 12 homolog (S. cerevisiae)
8070912	0.0408806	1.86896	up	0.000660543	2.44003	up	SLC19A1	solute carrier family 19 (folate transporter), member 1
7897469	0.00321779	1.82394	up	0.0081967	2.04353	up	TMEM201	transmembrane protein 201
8127563	0.0246649	1.81922	up	0.00350726	2.47912	up	COL12A1	collagen, type XII, alpha 1
7960370	0.000779486	1.81293	up	0.000451942	2.02561	up	EFCAB4B	EF-hand calcium binding domain 4B
7997414	0.000333557	1.78897	up	0.000948432	2.04301	up	GAN	giant axonal neuropathy (gigaxonin)
8030950	0.026733	1.7836	up	0.00937296	2.13429	up	ZNF701	zinc finger protein 701
8015806	0.0133337	1.76869	up	0.0114112	2.1138	up	ETV4	ets variant gene 4 (E1A enhancer binding protein, E1AF)
7925457	0.0299022	1.76054	up	0.00147602	2.04748	up	RGS7	regulator of G-protein signaling 7
8121257	0.0422934	1.72208	up	0.0220739	2.31245	up	PRDM1	PR domain containing 1, with ZNF domain
8068496	0.00543861	1.70378	up	0.00523228	2.11354	up	SIM2	single-minded homolog 2 (Drosophila)
7974047	0.0272939	1.67825	up	0.0292601	2.37778	up	SSTR1	somatostatin receptor 1
7938295	0.0112185	1.64814	up	0.000657978	2.58696	up	RPL27A	ribosomal protein L27a
8176375	2.9738e-05	32.6379	down	2.45765e-05	32.9471	down	RPS4Y1|LOC100133662	ribosomal protein S4, Y-linked 1 | hypothetical protein LOC100133662
8176624	2.19907e-07	25.7111	down	6.7072e-07	26.5814	down	DDX3Y|LOC100130220	DEAD (Asp-Glu-Ala-Asp) box polypeptide 3, Y-linked | hypothetical protein LOC100130220
8057620	2.63691e-07	19.7614	down	1.87809e-06	18.9442	down	COL5A2	collagen, type V, alpha 2
8176719	4.414e-05	14.5482	down	4.19686e-05	15.0005	down	EIF1AY	eukaryotic translation initiation factor 1A, Y-linked
8104758	0.000303936	13.7385	down	0.000293956	15.7499	down	C5orf23	chromosome 5 open reading frame 23
8122150	2.58441e-06	12.4809	down	9.85661e-07	12.7173	down	EYA4	eyes absent homolog 4 (Drosophila)
8104746	0.000240316	12.1321	down	0.000241705	13.0251	down	NPR3	natriuretic peptide receptor C/guanylate cyclase C (atrionatriuretic peptide receptor C)
7981986	0.000165113	11.7313	down	0.000159537	11.7993	down	SNRPN|SNORD116-17|SNORD116-19|SNORD116-15|SNORD116-16|SNORD116-18|SNORD116-21|SNORD116-22|SNORD116-14|SNORD116-20	small nuclear ribonucleoprotein polypeptide N | small nucleolar RNA, C/D box 116-17 | small nucleolar RNA, C/D box 116-19 | small nucleolar RNA, C/D box 116-15 | small nucleolar RNA, C/D box 116-16 | small nucleolar RNA, C/D box 116-18 | small nucleolar RNA, C/D box 116-21 | small nucleolar RNA, C/D box 116-22 | small nucleolar RNA, C/D box 116-14 | small nucleolar RNA, C/D box 116-20
7981982	0.000166893	11.6734	down	0.000161565	11.7433	down	SNRPN|SNORD116-17|SNORD116-19|SNORD116-15|SNORD116-16|SNORD116-18|SNORD116-21|SNORD116-22|SNORD116-14|SNORD116-20	small nuclear ribonucleoprotein polypeptide N | small nucleolar RNA, C/D box 116-17 | small nucleolar RNA, C/D box 116-19 | small nucleolar RNA, C/D box 116-15 | small nucleolar RNA, C/D box 116-16 | small nucleolar RNA, C/D box 116-18 | small nucleolar RNA, C/D box 116-21 | small nucleolar RNA, C/D box 116-22 | small nucleolar RNA, C/D box 116-14 | small nucleolar RNA, C/D box 116-20
8097628	3.27693e-05	11.5341	down	2.67427e-05	12.4467	down	HHIP	hedgehog interacting protein
7981978	0.00026246	11.5069	down	0.000291798	11.1136	down	SNRPN|SNORD116-15	small nuclear ribonucleoprotein polypeptide N | small nucleolar RNA, C/D box 116-15
8177222	0.00213528	11.3578	down	0.00180143	9.98837	down	CD24
7981976	0.000269834	11.1147	down	0.000261566	11.1641	down	SNRPN|SNORD116-14	small nuclear ribonucleoprotein polypeptide N | small nucleolar RNA, C/D box 116-14
8176384	9.64006e-06	7.9547	down	1.22159e-05	8.33617	down	ZFY|LOC100130829	zinc finger protein, Y-linked | hypothetical protein LOC100130829
8051583	0.00898619	7.86519	down	0.0191725	3.65058	down	CYP1B1	cytochrome P450, family 1, subfamily B, polypeptide 1
7902565	0.000899105	7.64247	down	0.00184689	3.69261	down	LPHN2	latrophilin 2
8121277	0.000706426	6.90891	down	0.00121164	6.69102	down	AIM1	absent in melanoma 1
8059580	0.00100948	6.76075	down	0.00272213	6.33947	down	DNER	delta/notch-like EGF repeat containing
8157524	5.42264e-05	6.62378	down	0.00608019	8.58447	down	TLR4	toll-like receptor 4
8067233	0.000551686	5.98179	down	0.000101368	5.70499	down	PMEPA1	prostate transmembrane protein, androgen induced 1
8170648	0.000373004	5.58018	down	0.000225827	5.76411	down	BGN	biglycan
8029779	0.00261197	5.47469	down	0.00229249	6.35593	down	IGFL1	IGF-like family member 1
8089145	2.0839e-06	5.44361	down	0.000162277	4.74179	down	ABI3BP	ABI gene family, member 3 (NESH) binding protein
8098204	0.000115026	5.28487	down	0.00646869	4.33974	down	CPE	carboxypeptidase E
8113073	0.00160735	5.23162	down	0.00119734	4.6637	down	ARRDC3	arrestin domain containing 3
8113504	0.0014112	5.18266	down	0.00012523	4.03083	down	C5orf13	chromosome 5 open reading frame 13
8176578	1.98877e-06	5.06645	down	1.36313e-06	5.50329	down	USP9Y|LOC100130216	ubiquitin specific peptidase 9, Y-linked (fat facets-like, Drosophila) | hypothetical protein LOC100130216
7997642	6.23844e-05	5.01752	down	0.000223149	5.92539	down	CRISPLD2	cysteine-rich secretory protein LCCL domain containing 2
8115196	4.94207e-05	4.77586	down	3.43001e-05	4.753	down	ZNF300	zinc finger protein 300
7981990	6.17535e-05	4.77005	down	7.17676e-05	4.6782	down	SNRPN|SNORD116-21|SNORD116@	small nuclear ribonucleoprotein polypeptide N | small nucleolar RNA, C/D box 116-21 | small nucleolar RNA, C/D box 116 cluster
8060418	0.00365744	4.58316	down	0.00114305	3.52169	down	SIRPA	signal-regulatory protein alpha
7976567	0.000189791	4.51844	down	0.00146728	4.4447	down	BDKRB1	bradykinin receptor B1
7962579	0.00039924	4.5046	down	0.0242064	4.99813	down	AMIGO2	adhesion molecule with Ig-like domain 2
7936968	0.000373997	4.43633	down	0.00230166	2.38316	down	ADAM12	ADAM metallopeptidase domain 12 (meltrin alpha)
8095728	0.000214188	4.37282	down	0.000307368	4.30227	down	EREG	epiregulin
7971104	0.000797186	4.37156	down	0.000423153	4.84482	down	TRPC4	transient receptor potential cation channel, subfamily C, member 4
7989094	2.9262e-05	4.30764	down	4.45763e-07	4.39493	down	NEDD4	neural precursor cell expressed, developmentally down-regulated 4
7981988	0.000532481	4.27425	down	0.000553011	4.27811	down	SNRPN|SNORD116-20|SNORD116@	small nuclear ribonucleoprotein polypeptide N | small nucleolar RNA, C/D box 116-20 | small nucleolar RNA, C/D box 116 cluster
8177137	3.41169e-05	4.18755	down	2.35008e-05	4.02018	down	UTY|LOC100130224	ubiquitously transcribed tetratricopeptide repeat gene, Y-linked | hypothetical protein LOC100130224
8098214	0.0171317	4.16051	down	0.0175511	4.11265	down	TLL1	tolloid-like 1
7908072	0.000769179	4.11218	down	0.00026759	4.44526	down	LAMC2	laminin, gamma 2
7986446	0.000575102	4.04246	down	0.000586859	3.77177	down	ALDH1A3	aldehyde dehydrogenase 1 family, member A3
8107044	0.00600467	3.88908	down	0.00134837	4.1216	down	ERAP2	endoplasmic reticulum aminopeptidase 2
8140668	0.00131587	3.87636	down	0.000430057	4.17238	down	SEMA3A	sema domain, immunoglobulin domain (Ig), short basic domain, secreted, (semaphorin) 3A
8152703	0.000741631	3.85273	down	0.00343273	3.24093	down	FBXO32	F-box protein 32
8078330	0.000367329	3.7399	down	0.00186131	3.21745	down	RBMS3	RNA binding motif, single stranded interacting protein
8060997	0.000179535	3.73544	down	0.000111449	3.81182	down	SPTLC3	serine palmitoyltransferase, long chain base subunit 3
8063187	0.00148463	3.70756	down	0.00112185	3.5868	down	EYA2	eyes absent homolog 2 (Drosophila)
7928107	0.00103678	3.65654	down	0.00817262	3.67061	down	H2AFY2	H2A histone family, member Y2
8042356	0.00106407	3.64046	down	9.97582e-05	3.48936	down	MEIS1	Meis homeobox 1
8112940	0.00491221	3.5972	down	0.0204328	3.34155	down	SSBP2	single-stranded DNA binding protein 2
8176698	1.63212e-06	3.57227	down	1.84499e-06	3.59932	down	CYorf15A	chromosome Y open reading frame 15A
8160431	3.31327e-06	3.48855	down	0.000811884	3.738	down	LOC554202
7968351	0.000888685	3.46123	down	0.00144863	3.35266	down	C13orf33	chromosome 13 open reading frame 33
7970676	0.00205971	3.45714	down	0.000720128	3.25597	down	SHISA2	shisa homolog 2 (Xenopus laevis)
8078350	0.00022044	3.44131	down	0.000523635	3.49997	down	TGFBR2	transforming growth factor, beta receptor II (70/80kDa)
8171297	0.00889831	3.42249	down	0.000920421	2.74507	down	MID1	midline 1 (Opitz/BBB syndrome)
7930980	0.000268584	3.37141	down	0.00598711	2.41611	down	PPAPDC1A	phosphatidic acid phosphatase type 2 domain containing 1A
8009334	0.00302597	3.27238	down	0.00392016	2.98207	down	CACNG4	calcium channel, voltage-dependent, gamma subunit 4
8047300	0.000962317	3.25283	down	0.000754843	3.83904	down	AOX1	aldehyde oxidase 1
8151310	0.00070871	3.23917	down	0.00065857	3.33269	down	EYA1	eyes absent homolog 1 (Drosophila)
8040473	6.81117e-05	3.15074	down	0.000430067	3.08622	down	RHOB	ras homolog gene family, member B
8134098	0.000184768	3.13585	down	5.99428e-05	3.77757	down	PFTK1	PFTAIRE protein kinase 1
8099982	0.000295883	3.13018	down	3.87102e-05	3.26651	down	APBB2	amyloid beta (A4) precursor protein-binding, family B, member 2 (Fe65-like)
8051762	0.00932148	3.10891	down	0.00172264	2.85325	down	SLC8A1	solute carrier family 8 (sodium/calcium exchanger), member 1
8135576	0.00219278	3.10566	down	0.00374929	3.17994	down	TES	testis derived transcript (3 LIM domains)
8177232	0.000115235	3.10156	down	0.00011269	2.90462	down	JARID1D	jumonji, AT rich interactive domain 1D
8113250	0.00636817	3.076	down	0.000245011	2.76776	down	ERAP1	endoplasmic reticulum aminopeptidase 1
8114572	9.66686e-05	3.06871	down	9.11306e-05	3.46911	down	HBEGF	heparin-binding EGF-like growth factor
8159900	0.0337347	3.06063	down	0.0120962	1.8698	down	GLIS3	GLIS family zinc finger 3
7983734	0.00132325	2.98398	down	0.00311	3.10269	down	TMOD2	tropomodulin 2 (neuronal)
8056257	0.00912312	2.98202	down	0.000357165	4.09222	down	FAP	fibroblast activation protein, alpha
7990528	0.00172474	2.97066	down	0.000611494	3.08646	down	SNUPN	snurportin 1
7981964	0.00535612	2.96847	down	0.00562642	2.93146	down	SNRPN|SNORD116-8|SNORD116-3|SNORD116-9	small nuclear ribonucleoprotein polypeptide N | small nucleolar RNA, C/D box 116-8 | small nucleolar RNA, C/D box 116-3 | small nucleolar RNA, C/D box 116-9
8100298	0.0278793	2.96148	down	0.0191445	2.66257	down	OCIAD2	OCIA domain containing 2
7962375	0.00768351	2.95721	down	0.000825219	2.16423	down	PRICKLE1	prickle homolog 1 (Drosophila)
7981953	0.00361133	2.93916	down	0.00372337	2.93181	down	SNRPN|SNORD116-3|SNORD116-9|SNORD116-5|SNORD116-7|SNORD116-8	small nuclear ribonucleoprotein polypeptide N | small nucleolar RNA, C/D box 116-3 | small nucleolar RNA, C/D box 116-9 | small nucleolar RNA, C/D box 116-5 | small nucleolar RNA, C/D box 116-7 | small nucleolar RNA, C/D box 116-8
7981966	0.00354985	2.93907	down	0.00365833	2.93218	down	SNRPN|SNORD116-3|SNORD116-9|SNORD116-5|SNORD116-7|SNORD116-8	small nuclear ribonucleoprotein polypeptide N | small nucleolar RNA, C/D box 116-3 | small nucleolar RNA, C/D box 116-9 | small nucleolar RNA, C/D box 116-5 | small nucleolar RNA, C/D box 116-7 | small nucleolar RNA, C/D box 116-8
8097288	0.00201677	2.93521	down	0.00710622	2.73176	down	FAT4	FAT tumor suppressor homolog 4 (Drosophila)
7976496	0.0098733	2.91541	down	0.00903085	2.9771	down	SERPINA3	serpin peptidase inhibitor, clade A (alpha-1 antiproteinase, antitrypsin), member 3
7985522	0.0125206	2.91033	down	0.0113345	3.06639	down	ADAMTSL3	ADAMTS-like 3
7969861	0.00427496	2.90995	down	0.00300095	3.4878	down	ITGBL1	integrin, beta-like 1 (with EGF-like repeat domains)
8170863	0.000751449	2.90847	down	0.000933114	2.46017	down	SNORA70|RPL10	small nucleolar RNA, H/ACA box 70 | ribosomal protein L10
8117594	0.0126432	2.90452	down	0.00259186	2.75045	down	HIST1H2BM	histone cluster 1, H2bm
8170119	0.000311503	2.88186	down	0.000135571	3.38109	down	FHL1	four and a half LIM domains 1
7995697	0.011547	2.87255	down	0.0199497	2.47801	down	LPCAT2	lysophosphatidylcholine acyltransferase 2
8095986	0.00256659	2.84631	down	0.00976338	4.71559	down	ANXA3	annexin A3
8088776	0.000287612	2.84483	down	0.000258015	2.66368	down	FOXP1	forkhead box P1
8097801	0.000839909	2.79957	down	0.00728146	2.64548	down	LOC729830	similar to CG3558-PA, isoform A
8145291	7.11665e-06	2.79312	down	3.69087e-05	2.17381	down	SLC25A37|LOC100133914	solute carrier family 25, member 37 | hypothetical protein LOC100133914
7909494	0.0202423	2.79203	down	0.000576962	1.70802	down	SYT14	synaptotagmin XIV
7980233	0.00094381	2.7634	down	0.00114267	2.8346	down	PGF	placental growth factor
8094169	0.00133735	2.75664	down	0.00246759	3.019	down	CPEB2	cytoplasmic polyadenylation element binding protein 2
7995681	0.00174157	2.7564	down	0.00198883	2.497	down	MMP2	matrix metallopeptidase 2 (gelatinase A, 72kDa gelatinase, 72kDa type IV collagenase)
8124537	0.00540135	2.73904	down	0.00268861	4.17852	down	HIST1H3	histone cluster 1, H3j
7989023	3.34526e-05	2.72972	down	5.69052e-05	2.7729	down	RAB27A
8066822	0.00838909	2.70571	down	0.00177325	2.69103	down	SULF2	sulfatase 2
7980580	0.00631246	2.70503	down	0.0372153	2.31344	down	GALC	galactosylceramidase
8120719	0.0022972	2.69537	down	0.00299531	2.83865	down	CD109
8142194	0.0102359	2.68921	down	0.0380636	1.93516	down	LAMB1	laminin, beta 1
7980152	0.00145933	2.68488	down	0.0026555	2.96184	down	LTBP2	latent transforming growth factor beta binding protein 2
8143154	0.0129524	2.6781	down	0.00759824	2.72926	down	DGKI	diacylglycerol kinase, iota
8077441	0.0146009	2.67756	down	0.00600651	3.09843	down	BHLHB2	basic helix-loop-helix domain containing, class B, 2
8115691	0.00182501	2.66737	down	0.0025755	2.50086	down	SLIT3	slit homolog 3 (Drosophila)
8064978	0.00127216	2.6557	down	0.0300763	2.15746	down	JAG1	jagged 1 (Alagille syndrome)
7901788	0.00599084	2.65387	down	0.0055176	2.33331	down	NFIA	nuclear factor I/A
7945663	0.00201752	2.64592	down	0.00372099	2.77808	down	CTSD|LOC402778	cathepsin D | similar to RIKEN cDNA 6330512M04 gene (mouse)
8103399	0.00945855	2.64237	down	0.0167945	2.59371	down	PDGFC	platelet derived growth factor C
8077490	0.000482464	2.63571	down	0.00289316	2.2534	down	LMCD1	LIM and cysteine-rich domains 1
7981919	0.000505834	2.61437	down	0.00052116	2.64109	down	SNRPN|SNURF	small nuclear ribonucleoprotein polypeptide N | SNRPN upstream reading frame
7926916	0.000780467	2.59966	down	0.000767614	2.90443	down	ZEB1	zinc finger E-box binding homeobox 1
8057599	0.0120685	2.59901	down	0.00297477	2.55361	down	TFPI	tissue factor pathway inhibitor (lipoprotein-associated coagulation inhibitor)
8109407	0.00130806	2.59888	down	0.00305986	3.27905	down	GALNT10	UDP-N-acetyl-alpha-D-galactosamine:polypeptide N-acetylgalactosaminyltransferase 10 (GalNAc-T10)
8168622	0.00389128	2.59246	down	0.0034699	2.66665	down	KLHL4	kelch-like 4 (Drosophila)
8175369	0.000261415	2.59168	down	0.000400709	2.63713	down	MAP7D3	MAP7 domain containing 3
8061564	0.00588292	2.56765	down	0.0158074	2.5399	down	ID1	inhibitor of DNA binding 1, dominant negative helix-loop-helix protein
8106986	0.00455091	2.56205	down	0.00180255	2.4813	down	RHOBTB3	Rho-related BTB domain containing 3
8026047	6.13387e-05	2.56168	down	9.49584e-06	3.11127	down	JUNB	jun B proto-oncogene
7931810	0.000529402	2.54749	down	0.00439941	2.60249	down	KLF6	Kruppel-like factor 6
8102950	0.000391965	2.54521	down	0.00167426	2.63579	down	INPP4B	inositol polyphosphate-4-phosphatase, type II, 105kDa
8064868	3.82881e-05	2.51994	down	0.0167982	1.81717	down	RP5-1022P6.2	hypothetical protein KIAA1434
7990345	0.000858446	2.51263	down	0.00890942	2.36503	down	SEMA7A	semaphorin 7A, GPI membrane anchor (John Milton Hagen blood group)
8059413	0.00508617	2.50123	down	0.000817144	3.61384	down	DOCK10	dedicator of cytokinesis 10
7972750	0.00138161	2.49909	down	0.00132583	3.42193	down	COL4A1	collagen, type IV, alpha 1
7929388	0.00628518	2.48464	down	0.00534928	2.57669	down	PLCE1	phospholipase C, epsilon 1
8007100	0.00616792	2.48179	down	0.0259522	3.34457	down	IGFBP4	insulin-like growth factor binding protein 4
7987439	2.12558e-05	2.44717	down	0.000154378	2.94724	down	GPR176	G protein-coupled receptor 176
7946742	0.0270871	2.44334	down	0.0283932	2.41237	down	CYP2R1	cytochrome P450, family 2, subfamily R, polypeptide 1
7979710	0.000204626	2.43495	down	0.0100902	2.55054	down	PLEK2	pleckstrin 2
8094625	0.000689013	2.42877	down	0.000533104	3.00227	down	KLHL5	kelch-like 5 (Drosophila)
8113083	0.00503911	2.41931	down	0.00108835	2.30856	down	C5orf21	chromosome 5 open reading frame 21
7958202	0.00145982	2.41779	down	0.00045095	2.78113	down	CHST11	carbohydrate (chondroitin 4) sulfotransferase 11
7936463	0.0391285	2.40225	down	0.00356563	2.26755	down	ABLIM1	actin binding LIM protein 1
8176709	9.17202e-05	2.39844	down	8.19088e-05	2.45887	down	CYorf15B	chromosome Y open reading frame 15B
8106784	0.00243367	2.38182	down	0.0044209	2.10112	down	RASA1	RAS p21 protein activator (GTPase activating protein) 1
8166705	0.000111353	2.37773	down	0.000150525	2.4579	down	PRRG1	proline rich Gla (G-carboxyglutamic acid) 1
7926223	0.000172177	2.37056	down	0.00135224	2.50363	down	CAMK1D	calcium/calmodulin-dependent protein kinase ID
8147000	0.00127639	2.36757	down	0.0025644	2.00281	down	ZFHX4	zinc finger homeobox 4
8161884	0.000549799	2.36755	down	0.00195552	3.06144	down	PRUNE2	prune homolog 2 (Drosophila)
7974372	0.0115914	2.36729	down	0.00143473	2.17202	down	GPR137C	G protein-coupled receptor 137C
8170859	0.00486655	2.36425	down	0.00353528	2.48482	down	RPL10	ribosomal protein L10
8151334	0.000467117	2.36101	down	0.000389383	2.25366	down	MSC	musculin (activated B-cell factor-1)
8043995	0.00457228	2.3462	down	0.005614	2.71601	down	IL1R1	interleukin 1 receptor, type I
8140534	0.00758367	2.34592	down	0.00149451	2.18637	down	SEMA3C	sema domain, immunoglobulin domain (Ig), short basic domain, secreted, (semaphorin) 3C
7983360	0.00474137	2.34164	down	0.00402956	2.28842	down	B2M	beta-2-microglobulin
8042637	0.00545309	2.33294	down	0.00444881	2.45405	down	DYSF	dysferlin, limb girdle muscular dystrophy 2B (autosomal recessive)
8084206	0.00370763	2.33023	down	0.0164899	4.147	down	B3GNT5	UDP-GlcNAc:betaGal beta-1,3-N-acetylglucosaminyltransferase 5
8124394	0.00176475	2.32904	down	0.0021926	2.38001	down	HIST1H2BB	histone cluster 1, H2bb
7963054	0.0024552	2.32766	down	0.00298042	2.63608	down	TUBA1A	tubulin, alpha 1a
8116418	0.0023092	2.31044	down	0.00127477	2.51526	down	GFPT2	glutamine-fructose-6-phosphate transaminase 2
7988467	0.0160997	2.29547	down	0.0188176	1.96448	down	FBN1	fibrillin 1
8094476	0.0049166	2.29477	down	0.00177326	2.30565	down	TBC1D19	TBC1 domain family, member 19
8007931	0.020049	2.29449	down	0.0171875	2.61831	down	ITGB3	integrin, beta 3 (platelet glycoprotein IIIa, antigen CD61)
7991374	0.0124567	2.29315	down	0.00161658	2.86633	down	IDH2	isocitrate dehydrogenase 2 (NADP+), mitochondrial
8088550	0.0103446	2.29111	down	0.0183439	2.30176	down	PRICKLE2	prickle homolog 2 (Drosophila)
8137526	0.0015445	2.28961	down	0.00167876	2.33769	down	INSIG1	insulin induced gene 1
8122600	0.00680336	2.28521	down	0.00195495	2.03454	down	STXBP5	syntaxin binding protein 5 (tomosyn)
8085797	0.0226656	2.28315	down	0.0108561	2.148	down	THRB	thyroid hormone receptor, beta (erythroblastic leukemia viral (v-erb-a) oncogene homolog 2, avian)
8145055	0.00122068	2.28113	down	0.00262868	2.38198	down	BMP1	bone morphogenetic protein 1
8067903	0.00721562	2.27233	down	0.000651046	1.78866	down	USP25	ubiquitin specific peptidase 25
7961532	0.00807308	2.26349	down	0.000256814	3.81163	down	ARHGDIB	Rho GDP dissociation inhibitor (GDI) beta
7950391	0.00689792	2.26273	down	0.0260938	1.98066	down	PGM2L1	phosphoglucomutase 2-like 1
8170420	0.0011143	2.26116	down	0.00351302	1.99997	down	MAMLD1	mastermind-like domain containing 1
7952341	0.0334143	2.25676	down	0.0267403	3.11435	down	ASAM	adipocyte-specific adhesion molecule
8175539	0.00484351	2.25472	down	0.00158302	2.09531	down	LDOC1	leucine zipper, down-regulated in cancer 1
8161865	0.00102289	2.24018	down	0.00207338	2.99491	down	PRUNE2|LOC100129762	prune homolog 2 (Drosophila) | similar to KIAA0367
8106403	0.0180129	2.23463	down	0.0164478	1.98028	down	F2RL1	coagulation factor II (thrombin) receptor-like 1
7965964	0.0114206	2.23362	down	0.0014036	2.24022	down	SLC41A2	solute carrier family 41, member 2
8040365	0.00658636	2.22861	down	0.0128457	2.18054	down	TRIB2	tribbles homolog 2 (Drosophila)
8173041	0.0258184	2.2168	down	0.0338844	2.07962	down	FAM120C	family with sequence similarity 120C
8016438	0.000140356	2.21073	down	0.000253948	2.33638	down	HOXB2	homeobox B2
8175593	0.00249124	2.20367	down	0.00102872	2.22689	down	IDS	iduronate 2-sulfatase (Hunter syndrome)
8063382	0.000310261	2.20324	down	7.77923e-05	2.51511	down	SNAI1	snail homolog 1 (Drosophila)
8176163	0.000616725	2.1994	down	6.6075e-05	2.14476	down	GAB3	GRB2-associated binding protein 3
8108217	0.0061115	2.18392	down	0.0195504	2.10848	down	TGFBI	transforming growth factor, beta-induced, 68kDa
7976698	0.0095212	2.18297	down	0.00951135	2.51269	down	EML1	echinoderm microtubule associated protein like 1
7945132	0.00428756	2.17847	down	0.0247275	2.16566	down	FLI1|EWSR1	Friend leukemia virus integration 1 | Ewing sarcoma breakpoint region 1
8121685	0.00217265	2.17551	down	0.00386227	1.86007	down	DCBLD1	discoidin, CUB and LCCL domain containing 1
8173673	0.00523966	2.17489	down	0.00123993	2.00657	down	ATRX	alpha thalassemia/mental retardation syndrome X-linked (RAD54 homolog, S. cerevisiae)
8166805	0.000732491	2.17028	down	0.000155497	2.03421	down	ATP6AP2	ATPase, H+ transporting, lysosomal accessory protein 2
8107897	0.0249645	2.16228	down	0.0292104	2.51298	down	PDLIM4	PDZ and LIM domain 4
7974270	0.000650779	2.16173	down	0.00129	2.1169	down	SPG3A	spastic paraplegia 3A (autosomal dominant)
8175666	0.0108141	2.15282	down	0.00102641	1.92303	down	GABRE	gamma-aminobutyric acid (GABA) A receptor, epsilon
7991335	0.000585672	2.14524	down	0.000930083	2.06611	down	ANPEP	alanyl (membrane) aminopeptidase
8100382	0.0055146	2.13894	down	0.00274391	1.97442	down	CHIC2	cysteine-rich hydrophobic domain 2
8109426	0.00394185	2.13362	down	0.00213552	1.94139	down	GALNT10	UDP-N-acetyl-alpha-D-galactosamine:polypeptide N-acetylgalactosaminyltransferase 10 (GalNAc-T10)
8100541	0.000284396	2.13286	down	0.00137607	2.37694	down	IGFBP7	insulin-like growth factor binding protein 7
8101449	0.00504479	2.13112	down	0.00357137	1.93608	down	HPSE	heparanase
8170428	0.000202596	2.12706	down	5.05021e-05	2.30637	down	MTM1	myotubularin 1
8073775	0.0194007	2.12006	down	0.00146988	3.63404	down	FBLN1	fibulin 1
7984079	0.00580248	2.10359	down	0.00370909	2.22139	down	TPM1	tropomyosin 1 (alpha)
8130499	0.0282027	2.09476	down	0.0297297	2.08916	down	DYNLT1	dynein, light chain, Tctex-type 1
7984475	0.00683124	2.0873	down	0.0029502	2.33613	down	CORO2B	coronin, actin binding protein, 2B
8097513	0.0101988	2.0798	down	0.00497371	1.95785	down	MGST2	microsomal glutathione S-transferase 2
7926786	0.0200959	2.07611	down	0.0224382	2.03234	down	APBB1IP	amyloid beta (A4) precursor protein-binding, family B, member 1 interacting protein
7914557	0.00159574	2.07563	down	0.000711932	2.3451	down	SYNC1	syncoilin, intermediate filament 1
8103166	0.0146883	2.07391	down	0.00247694	2.40485	down	SH3D19|FLJ46481	SH3 domain containing 19 | FLJ46481 protein
7930498	0.0433236	2.0733	down	0.0420021	2.14231	down	ACSL5	acyl-CoA synthetase long-chain family member 5
8170390	0.00301332	2.0684	down	0.00129301	2.02753	down	IDS|LOC727913	iduronate 2-sulfatase (Hunter syndrome) | similar to iduronate 2-sulfatase (Hunter syndrome)
8101828	0.00367562	2.06294	down	0.00129561	1.77404	down	TSPAN5	tetraspanin 5
8096489	0.00459092	2.0611	down	0.02312	2.29723	down	PDLIM5	PDZ and LIM domain 5
8009040	0.0099363	2.06109	down	0.0179465	2.20283	down	MRC2	mannose receptor, C type 2
8172088	0.00642238	2.06074	down	0.00458292	2.38864	down	BCOR	BCL6 co-repressor
8155192	0.0219494	2.05956	down	0.0210586	1.95857	down	C9orf19	chromosome 9 open reading frame 19
7981958	0.0283262	2.05753	down	0.0290807	2.05788	down	SNRPN|SNORD116-5|SNORD116-7|SNORD116-3|SNORD116-9	small nuclear ribonucleoprotein polypeptide N | small nucleolar RNA, C/D box 116-5 | small nucleolar RNA, C/D box 116-7 | small nucleolar RNA, C/D box 116-3 | small nucleolar RNA, C/D box 116-9
7981962	0.0280272	2.05665	down	0.0287772	2.05701	down	SNRPN|SNORD116-5|SNORD116-7|SNORD116-3|SNORD116-9	small nuclear ribonucleoprotein polypeptide N | small nucleolar RNA, C/D box 116-5 | small nucleolar RNA, C/D box 116-7 | small nucleolar RNA, C/D box 116-3 | small nucleolar RNA, C/D box 116-9
8088680	0.00829409	2.04602	down	0.00191548	2.09977	down	C3orf64	chromosome 3 open reading frame 64
8102214	0.00818159	2.04438	down	0.000554155	2.0484	down	PAPSS1	3'-phosphoadenosine 5'-phosphosulfate synthase 1
8122426	0.0127009	2.03076	down	0.0105401	1.7884	down	PHACTR2	phosphatase and actin regulator 2
7984771	0.00449032	2.02887	down	0.00561016	1.97084	down	LOXL1	lysyl oxidase-like 1
8159142	0.0125284	2.02832	down	0.0189055	2.09531	down	COL5A1	collagen, type V, alpha 1
7923753	0.0035735	2.02325	down	0.00597348	1.76719	down	NUAK2	NUAK family, SNF1-like kinase, 2
8173217	0.00536442	2.02258	down	0.00777059	2.03177	down	ARHGEF9	Cdc42 guanine nucleotide exchange factor (GEF) 9
7970793	0.0234363	2.02142	down	0.0120078	2.02058	down	SLC46A3	solute carrier family 46, member 3
7912994	0.00175954	2.01872	down	0.0109629	2.25948	down	RP1-93P18.1	hypothetical protein LOC126917
8112376	0.0186105	2.01817	down	0.0492917	1.78468	down	CENPK	centromere protein K
8149927	0.0233321	2.01767	down	0.0143091	1.98596	down	CLU	clusterin
8172158	0.000328441	2.01465	down	0.000383379	2.01495	down	CASK	calcium/calmodulin-dependent serine protein kinase (MAGUK family)
7968344	0.00205985	2.01304	down	0.00327783	1.96958	down	ALOX5AP	arachidonate 5-lipoxygenase-activating protein
8124430	0.0391941	2.01282	down	0.0413006	1.93306	down	HIST1H1D	histone cluster 1, H1d
8040163	0.00656024	2.01045	down	0.0100268	2.22082	down	IAH1	isoamyl acetate-hydrolyzing esterase 1 homolog (S. cerevisiae)
8023995	0.00516777	2.00024	down	0.00632844	2.38963	down	FSTL3	follistatin-like 3 (secreted glycoprotein)
7977397	0.00448217	1.99566	down	0.000621234	2.85584	down	CRIP2	cysteine-rich protein 2
8059177	0.00227063	1.99564	down	0.0243007	2.42351	down	TUBA4A	tubulin, alpha 4a
8106098	0.00844241	1.99041	down	0.00220188	2.13467	down	MAP1B	microtubule-associated protein 1B
8078461	0.00058423	1.98109	down	0.000592112	2.0582	down	FBXL2	F-box and leucine-rich repeat protein 2
8176255	0.000124832	1.96454	down	0.000860798	2.09945	down	TMLHE	trimethyllysine hydroxylase, epsilon
8170921	0.00184333	1.96021	down	0.00168941	2.06812	down	PLXNA3	plexin A3
7924619	0.0120054	1.95871	down	0.000367653	2.57151	down	ENAH	enabled homolog (Drosophila)
8153021	0.0369647	1.9562	down	0.0116336	2.01333	down	ST3GAL1	ST3 beta-galactoside alpha-2,3-sialyltransferase 1
8103601	0.00171775	1.95613	down	0.00591701	2.20177	down	DDX60L	DEAD (Asp-Glu-Ala-Asp) box polypeptide 60-like
8123678	8.38027e-05	1.9553	down	0.00139988	2.3443	down	C6orf145	chromosome 6 open reading frame 145
8148476	0.00248523	1.9516	down	0.00224949	2.22845	down	DENND3	DENN/MADD domain containing 3
7995976	0.000384125	1.94883	down	0.00153859	2.17291	down	CPNE2	copine II
7963786	0.0235326	1.92832	down	0.0120118	2.25811	down	ITGA5	integrin, alpha 5 (fibronectin receptor, alpha polypeptide)
8174134	0.00506893	1.92058	down	0.00408148	2.03305	down	TCEAL6|TCEAL3	transcription elongation factor A (SII)-like 6 | transcription elongation factor A (SII)-like 3
7983744	0.0111236	1.91816	down	0.00367695	2.04509	down	TMOD3	tropomodulin 3 (ubiquitous)
8129677	0.0157951	1.91766	down	0.00182454	2.20106	down	SGK1	serum/glucocorticoid regulated kinase 1
8098195	0.0048844	1.90586	down	0.00289007	2.37654	down	SC4MOL	sterol-C4-methyl oxidase-like
7992967	0.011163	1.90345	down	0.00461169	2.30713	down	VASN	vasorin
8170891	0.000249805	1.89846	down	0.000336024	2.07954	down	GDI1	GDP dissociation inhibitor 1
7906662	0.0247932	1.89339	down	0.00989738	2.2276	down	UFC1	ubiquitin-fold modifier conjugating enzyme 1
8173955	0.000512373	1.87999	down	0.000468122	2.15526	down	SYTL4	synaptotagmin-like 4 (granuphilin-a)
8176174	0.000450688	1.86414	down	0.000513709	2.03767	down	MPP1	membrane protein, palmitoylated 1, 55kDa
8169473	0.00290989	1.84058	down	9.59116e-05	2.39097	down	PLS3	plastin 3 (T isoform)
7909789	0.0130387	1.83649	down	0.0376597	2.43362	down	TGFB2	transforming growth factor, beta 2
7921033	0.0185852	1.82965	down	0.00228148	2.02802	down	IQGAP3	IQ motif containing GTPase activating protein 3
7932227	0.0023633	1.82459	down	0.00632072	2.02008	down	NMT2	N-myristoyltransferase 2
7932420	0.0116403	1.80376	down	0.000858553	2.63784	down	PTPLA	protein tyrosine phosphatase-like (proline instead of catalytic arginine), member A
7905329	0.015238	1.80292	down	0.000861351	2.46537	down	MLLT11	myeloid/lymphoid or mixed-lineage leukemia (trithorax homolog, Drosophila); translocated to, 11
8106709	0.0234759	1.7961	down	0.000453503	2.16967	down	ATG10
8098121	0.00485815	1.7918	down	0.00199211	2.0634	down	RAPGEF2	Rap guanine nucleotide exchange factor (GEF) 2
8103563	0.0231533	1.75995	down	0.000744291	2.0798	down	DDX60	DEAD (Asp-Glu-Ala-Asp) box polypeptide 60
7917516	0.0329834	1.74645	down	0.0138557	2.40691	down	GBP1|LOC400759	guanylate binding protein 1, interferon-inducible, 67kDa | interferon-induced guanylate-binding protein 1 pseudogene
8120602	0.00616906	1.72753	down	0.000727551	2.09398	down	OGFRL1	opioid growth factor receptor-like 1
8167998	0.0418625	1.72609	down	0.00138331	2.22602	down	AR	androgen receptor
8135587	0.000979202	1.71401	down	0.0109744	2.06991	down	CAV2	caveolin 2
8168557	0.00776258	1.69935	down	0.00132814	2.25136	down	SH3BGRL	SH3 domain binding glutamic acid-rich protein like
8089011	0.00878137	1.65991	down	0.028084	2.01024	down	PROS1	protein S (alpha)
7933186	0.0123377	1.65082	down	0.0156772	2.1883	down	ZNF32	zinc finger protein 32
7920128	0.0424794	1.64886	down	0.0025271	2.30006	down	S100A11	S100 calcium binding protein A11
7957260	9.77939e-05	1.63665	down	0.0267877	2.30628	down	GLIPR1	GLI pathogenesis-related 1 (glioma)
8098556	0.0160985	1.62371	down	0.00661433	2.12763	down	CCDC111	coiled-coil domain containing 111
7925531	0.00461841	1.58334	down	0.000166394	2.07032	down	AKT3	v-akt murine thymoma viral oncogene homolog 3 (protein kinase B, gamma)
8137670	0.0170985	1.57401	down	0.0202416	2.10518	down	PDGFA	platelet-derived growth factor alpha polypeptide
8102831	0.0488209	1.56803	down	0.00349138	2.20884	down	OSAP	ovary-specific acidic protein
8099721	0.0403134	1.51723	down	0.00260693	2.24446	down	KIAA0746|SERINC2	KIAA0746 protein | serine incorporator 2
